# Supplementary material for: Diphenyl(pyridin-2-yl)­phosphane selenide
Source: Acta Crystallogr Sect E Struct Rep Online. 2012 Oct 6;68(Pt 11):o3073. doi: 10.1107/S160053681204007X (PMC3515180; doi:10.1107/S160053681204007X)
Supplement: Supplementary file 1 [file e-68-o3073-sup1.cif]

##############################################################################
#                                                                            #
# This CIF contains the data in a paper accepted for publication in          #
# Acta Crystallographica Section E. It conforms to the requirements of       #
# Notes for Authors for Acta Crystallographica Section E, and has been       #
# peer reviewed under the auspices of the IUCr Commission on Journals.       #
#                                                                            #
# Full details of the Crystallographic Information File format               #
# are given in the paper "The Crystallographic Information File (CIF):       #
# a New Standard Archive File for Crystallography" by S. R. Hall, F. H.      #
# Allen and I. D. Brown [Acta Cryst. (1991), A47, 655-685].                  #
#                                                                            #
# The current version of the core CIF dictionary is obtainable from          #
# ftp://ftp.iucr.org/pub/cif_core.dic.                                       #
#                                                                            #
# Software is freely available for graphical display of the structure(s)     #
# in this CIF. For information consult the CIF software page                 #
# http://www.iucr.org/resources/cif/software.                                #
#                                                                            #
# This file may be used for bona fide research purposes within the           #
# scientific community so long as proper attribution is given to the journal # 
# article from which it was obtained.                                        #
#                                                                            #
##############################################################################
data_global
_audit_creation_method     'WinGX routine CIF_UPDATE'
_audit_conform_dict_name     cif_core.dic
_audit_conform_dict_version     2.4
_journal_data_validation_number     ?
_journal_date_recd_electronic     2012-07-30
_journal_date_accepted     2012-09-21
_journal_name_full     'Acta Crystallographica, Section E'
_journal_year     2012
_journal_volume     68
_journal_issue     11
_journal_page_first     o3073
_journal_page_last     o3073
_journal_paper_category     QO
_journal_paper_doi     10.1107/S160053681204007X
_journal_coeditor_code     KP2438
_publ_contact_author_name     'Muller, Alfred'
_publ_contact_author_address
;
Research Center for Synthesis and Catalysis
Department of Chemistry
University of Johannesburg (APK Campus)
PO Box 524
Auckland Park
Johannesburg
2006
South Africa
;
_publ_contact_author_email     mullera@uj.ac.za
_publ_contact_author_fax     '+27-11-559 2819'
_publ_contact_author_phone     '+27-11-559 2359'
_publ_section_title
;
Diphenyl(pyridin-2-yl)phosphane selenide
;
loop_
    _publ_author_name
    _publ_author_address
    'Davis, Wade L.'
;
Research Centre for Synthesis and Catalysis
Department of Chemistry
University of Johannesburg (APK Campus)
PO Box 524
Auckland Park
Johannesburg
2006
South Africa
;
    'Muller, Alfred'
;
Research Centre for Synthesis and Catalysis
Department of Chemistry
University of Johannesburg (APK Campus)
PO Box 524
Auckland Park
Johannesburg
2006
South Africa
;
data_I
_audit_creation_method     'WinGX routine CIF_UPDATE'
_chemical_name_systematic
;
Diphenyl(pyridin-2-yl)phosphane selenide
;
_chemical_formula_moiety     'C17 H14 N P Se'
_chemical_formula_sum     'C17 H14 N P Se'
_chemical_formula_iupac     'C17 H14 N P Se'
_chemical_formula_weight     342.22
_symmetry_cell_setting     orthorhombic
_symmetry_space_group_name_H-M     'P 21 21 21'
_symmetry_space_group_name_Hall     'P 2ac 2ab'
loop_
    _symmetry_equiv_pos_as_xyz
    'x, y, z'
    'x+1/2, -y+1/2, -z'
    '-x, y+1/2, -z+1/2'
    '-x+1/2, -y, z+1/2'
_cell_length_a     8.8092(4)
_cell_length_b     9.4066(4)
_cell_length_c     18.2661(7)
_cell_angle_alpha     90
_cell_angle_beta     90
_cell_angle_gamma     90
_cell_volume     1513.61(11)
_cell_formula_units_Z     4
_cell_measurement_reflns_used     5093
_cell_measurement_theta_min     4.84
_cell_measurement_theta_max     66.57
_cell_measurement_temperature     100(2)
_exptl_crystal_description     cuboid
_exptl_crystal_colour     colourless
_exptl_crystal_size_max     0.24
_exptl_crystal_size_mid     0.17
_exptl_crystal_size_min     0.12
_exptl_crystal_density_diffrn     1.502
_exptl_crystal_density_method     'not measured'
_exptl_crystal_F_000     688
_exptl_absorpt_coefficient_mu     4.252
_exptl_absorpt_correction_type     multi-scan
_exptl_absorpt_process_details     '(SADABS; Bruker, 2008)'
_exptl_absorpt_correction_T_min     0.4285
_exptl_absorpt_correction_T_max     0.6294
_exptl_special_details
;
The intensity data was collected on a Bruker Apex DUO 4 K CCD diffractometer
using an exposure time of 5 s/frame. A total of 287 frames were collected with
a frame width of 4\% covering up to \q = 66.62\% with 96.7% completeness
accomplished.
;
_diffrn_ambient_temperature     100(2)
_diffrn_radiation_type     CuK\a
_diffrn_radiation_wavelength     1.54178
_diffrn_radiation_monochromator     'Incoatec Quazar Multilayer Mirror'
_diffrn_measurement_device_type     'Bruker APEX DUO 4K-CCD'
_diffrn_measurement_method     '\f and \w'
_diffrn_detector_area_resol_mean     8.4
_diffrn_reflns_number     6004
_diffrn_reflns_av_R_equivalents     0.0251
_diffrn_reflns_theta_min     4.84
_diffrn_reflns_theta_max     66.62
_diffrn_reflns_theta_full     66.62
_diffrn_measured_fraction_theta_max     0.967
_diffrn_measured_fraction_theta_full     0.967
_diffrn_reflns_limit_h_min     -9
_diffrn_reflns_limit_h_max     10
_diffrn_reflns_limit_k_min     -3
_diffrn_reflns_limit_k_max     11
_diffrn_reflns_limit_l_min     -21
_diffrn_reflns_limit_l_max     20
_diffrn_standards_number     0
_diffrn_standards_interval_count     0
_diffrn_standards_interval_time     0
_diffrn_standards_decay_%     0
_refine_special_details
;
Refinement of <i>F</i>^2^ against ALL reflections. The weighted <i>R</i>-factor
<i>wR</i> and goodness of fit <i>S</i> are based on <i>F</i>^2^, conventional
<i>R</i>-factors <i>R</i> are based on <i>F</i>, with <i>F</i> set to zero for
negative <i>F</i>^2^. The threshold expression of <i>F</i>^2^ >
\s(<i>F</i>^2^) is used only for calculating <i>R</i>-factors(gt) <i>etc</i>.
and is not relevant to the choice of reflections for refinement.
<i>R</i>-factors based on <i>F</i>^2^ are statistically about twice as large
as those based on <i>F</i>, and <i>R</i>-factors based on ALL data will be
even larger.
;
_reflns_number_total     2501
_reflns_number_gt     2461
_reflns_threshold_expression     I>2\s(I)
_refine_ls_structure_factor_coef     Fsqd
_refine_ls_matrix_type     full
_refine_ls_R_factor_all     0.0214
_refine_ls_R_factor_gt     0.021
_refine_ls_wR_factor_gt     0.0524
_refine_ls_wR_factor_ref     0.0527
_refine_ls_goodness_of_fit_ref     0.873
_refine_ls_restrained_S_all     0.873
_refine_ls_number_reflns     2501
_refine_ls_number_parameters     181
_refine_ls_number_restraints     0
_refine_ls_hydrogen_treatment     constr
_refine_ls_weighting_scheme     calc
_refine_ls_weighting_details
       'calc w = 1/[\s^2^(Fo^2^)+(0.0288P)^2^+1.1995P] where P=(Fo^2^+2Fc^2^)/3'
_atom_sites_solution_hydrogens     geom
_atom_sites_solution_primary     direct
_atom_sites_solution_secondary     difmap
_refine_ls_shift/su_max     0
_refine_ls_shift/su_mean     0
_refine_diff_density_max     0.431
_refine_diff_density_min     -0.27
_refine_ls_extinction_method     none
_refine_ls_abs_structure_details     'Flack (1983), with 992 Friedel pairs'
_refine_ls_abs_structure_Flack     0.053(19)
loop_
    _atom_type_symbol
    _atom_type_description
    _atom_type_scat_dispersion_real
    _atom_type_scat_dispersion_imag
    _atom_type_scat_source
    C C 0.0181 0.0091 'International Tables Vol C Tables 4.2.6.8 and 6.1.1.4'
    H H 0 0 'International Tables Vol C Tables 4.2.6.8 and 6.1.1.4'
    N N 0.0311 0.018 'International Tables Vol C Tables 4.2.6.8 and 6.1.1.4'
    P P 0.2955 0.4335 'International Tables Vol C Tables 4.2.6.8 and 6.1.1.4'
    Se Se -0.7943 1.1372 'International Tables Vol C Tables 4.2.6.8 and 6.1.1.4'
_computing_data_collection     'APEX2 (Bruker, 2011)'
_computing_cell_refinement     'SAINT (Bruker, 2008)'
_computing_data_reduction     'SAINT and XPREP (Bruker, 2008)'
_computing_structure_solution     'SIR97 (Altomare <i>et al.</i>, 1999)'
_computing_structure_refinement     'SHELXL97 (Sheldrick, 2008)'
_computing_molecular_graphics     'DIAMOND (Brandenburg & Putz, 2005)'
_computing_publication_material
;
publCIF (Westrip, 2010) and WinGX (Farrugia, 1999)
;
loop_
    _atom_site_type_symbol
    _atom_site_label
    _atom_site_fract_x
    _atom_site_fract_y
    _atom_site_fract_z
    _atom_site_U_iso_or_equiv
    _atom_site_adp_type
    _atom_site_calc_flag
    _atom_site_refinement_flags
    _atom_site_occupancy
    _atom_site_disorder_assembly
    _atom_site_disorder_group
    Se Se1 0.16691(3) 0.13803(3) 0.059243(13) 0.01846(8) Uani d . 1 . .
    P P1 0.28195(7) -0.00265(7) 0.12974(3) 0.01351(13) Uani d . 1 . .
    N N1 0.5564(3) -0.0376(2) 0.19118(12) 0.0211(5) Uani d . 1 . .
    C C1 0.2066(3) -0.0007(3) 0.22196(12) 0.0155(5) Uani d . 1 . .
    C C2 0.2524(3) 0.1080(3) 0.26909(13) 0.0222(6) Uani d . 1 . .
    H H2 0.3282 0.1737 0.2541 0.027 Uiso calc R 1 . .
    C C3 0.1867(3) 0.1197(3) 0.33781(14) 0.0279(6) Uani d . 1 . .
    H H3 0.2185 0.1927 0.3703 0.034 Uiso calc R 1 . .
    C C4 0.0749(3) 0.0250(3) 0.35923(14) 0.0271(6) Uani d . 1 . .
    H H4 0.0292 0.0341 0.4061 0.033 Uiso calc R 1 . .
    C C5 0.0295(3) -0.0826(3) 0.31256(14) 0.0226(6) Uani d . 1 . .
    H H5 -0.0465 -0.1479 0.3276 0.027 Uiso calc R 1 . .
    C C6 0.0953(3) -0.0952(3) 0.24349(14) 0.0192(6) Uani d . 1 . .
    H H6 0.0636 -0.1687 0.2113 0.023 Uiso calc R 1 . .
    C C7 0.2834(3) -0.1863(3) 0.09839(13) 0.0165(5) Uani d . 1 . .
    C C12 0.2168(3) -0.2192(3) 0.03143(13) 0.0218(6) Uani d . 1 . .
    H H12 0.1654 -0.1481 0.0041 0.026 Uiso calc R 1 . .
    C C11 0.2266(3) -0.3580(3) 0.00496(13) 0.0257(6) Uani d . 1 . .
    H H11 0.1802 -0.382 -0.0403 0.031 Uiso calc R 1 . .
    C C10 0.3034(3) -0.4608(3) 0.04429(14) 0.0249(6) Uani d . 1 . .
    H H10 0.3129 -0.5543 0.0252 0.03 Uiso calc R 1 . .
    C C9 0.3666(3) -0.4276(3) 0.11135(15) 0.0271(6) Uani d . 1 . .
    H H9 0.417 -0.499 0.1389 0.033 Uiso calc R 1 . .
    C C8 0.3567(3) -0.2906(3) 0.13858(14) 0.0216(6) Uani d . 1 . .
    H H8 0.4001 -0.2681 0.1848 0.026 Uiso calc R 1 . .
    C C13 0.4816(3) 0.0441(3) 0.14240(13) 0.0153(5) Uani d . 1 . .
    C C17 0.7046(3) -0.0092(3) 0.20170(14) 0.0222(6) Uani d . 1 . .
    H H17 0.7597 -0.0657 0.2356 0.027 Uiso calc R 1 . .
    C C16 0.7802(3) 0.0985(3) 0.16541(14) 0.0203(6) Uani d . 1 . .
    H H16 0.8851 0.1146 0.1741 0.024 Uiso calc R 1 . .
    C C15 0.7021(3) 0.1817(3) 0.11670(14) 0.0221(6) Uani d . 1 . .
    H H15 0.7518 0.2571 0.0917 0.026 Uiso calc R 1 . .
    C C14 0.5494(3) 0.1544(3) 0.10432(13) 0.0193(5) Uani d . 1 . .
    H H14 0.4928 0.21 0.0706 0.023 Uiso calc R 1 . .
loop_
    _atom_site_aniso_label
    _atom_site_aniso_U_11
    _atom_site_aniso_U_22
    _atom_site_aniso_U_33
    _atom_site_aniso_U_12
    _atom_site_aniso_U_13
    _atom_site_aniso_U_23
    Se1 0.01952(13) 0.01885(13) 0.01701(12) 0.00321(11) -0.00156(10) 0.00276(10)
    P1 0.0138(3) 0.0140(3) 0.0127(3) 0.0002(3) 0.0005(2) 0.0005(2)
    N1 0.0168(11) 0.0207(12) 0.0257(11) 0.0009(9) -0.0010(9) 0.0027(9)
    C1 0.0160(13) 0.0164(12) 0.0142(10) 0.0031(11) -0.0007(9) 0.0023(9)
    C2 0.0217(14) 0.0247(16) 0.0201(13) -0.0027(11) 0.0031(10) -0.0015(10)
    C3 0.0336(16) 0.0306(15) 0.0196(13) 0.0013(15) 0.0005(11) -0.0057(11)
    C4 0.0285(16) 0.0351(17) 0.0178(13) 0.0114(13) 0.0059(11) 0.0033(11)
    C5 0.0170(13) 0.0280(15) 0.0229(13) 0.0036(11) 0.0054(11) 0.0099(11)
    C6 0.0185(13) 0.0200(15) 0.0193(12) 0.0024(11) -0.0020(10) 0.0028(10)
    C7 0.0141(12) 0.0161(13) 0.0194(12) -0.0012(10) 0.0058(10) -0.0019(9)
    C12 0.0256(13) 0.0230(14) 0.0167(12) -0.0026(12) 0.0021(10) 0.0000(10)
    C11 0.0360(14) 0.0233(13) 0.0176(12) -0.0096(14) 0.0010(11) -0.0032(11)
    C10 0.0329(16) 0.0172(13) 0.0246(13) -0.0034(11) 0.0103(11) -0.0040(10)
    C9 0.0273(17) 0.0213(14) 0.0327(15) 0.0037(12) 0.0009(12) 0.0000(11)
    C8 0.0216(14) 0.0233(13) 0.0199(12) -0.0015(12) -0.0043(11) -0.0036(10)
    C13 0.0142(12) 0.0168(13) 0.0149(11) 0.0028(10) 0.0030(9) -0.0026(9)
    C17 0.0210(14) 0.0206(13) 0.0250(13) -0.0015(13) -0.0041(10) 0.0007(11)
    C16 0.0140(12) 0.0222(15) 0.0248(13) -0.0042(11) 0.0014(10) -0.0057(10)
    C15 0.0191(14) 0.0244(14) 0.0227(12) -0.0061(11) 0.0025(10) 0.0026(10)
    C14 0.0185(12) 0.0213(14) 0.0179(12) 0.0000(12) -0.0007(9) 0.0002(10)
_geom_special_details
;
All e.s.d.'s (except the e.s.d. in the dihedral angle between two l.s. planes)
are estimated using the full covariance matrix. The cell e.s.d.'s are taken
into account individually in the estimation of e.s.d.'s in distances, angles
and torsion angles; correlations between e.s.d.'s in cell parameters are only
used when they are defined by crystal symmetry. An approximate (isotropic)
treatment of cell e.s.d.'s is used for estimating e.s.d.'s involving l.s.
planes.
;
loop_
    _geom_bond_atom_site_label_1
    _geom_bond_atom_site_label_2
    _geom_bond_site_symmetry_2
    _geom_bond_distance
    _geom_bond_publ_flag
    Se1 P1 . 2.1063(6) ?
    P1 C1 . 1.811(2) ?
    P1 C7 . 1.820(2) ?
    P1 C13 . 1.828(3) ?
    N1 C13 . 1.349(3) ?
    N1 C17 . 1.347(3) ?
    C1 C6 . 1.380(4) ?
    C1 C2 . 1.397(4) ?
    C2 C3 . 1.387(4) ?
    C2 H2 . 0.95 ?
    C3 C4 . 1.384(4) ?
    C3 H3 . 0.95 ?
    C4 C5 . 1.382(4) ?
    C4 H4 . 0.95 ?
    C5 C6 . 1.393(4) ?
    C5 H5 . 0.95 ?
    C6 H6 . 0.95 ?
    C7 C8 . 1.385(4) ?
    C7 C12 . 1.391(3) ?
    C12 C11 . 1.395(4) ?
    C12 H12 . 0.95 ?
    C11 C10 . 1.381(4) ?
    C11 H11 . 0.95 ?
    C10 C9 . 1.381(4) ?
    C10 H10 . 0.95 ?
    C9 C8 . 1.384(4) ?
    C9 H9 . 0.95 ?
    C8 H8 . 0.95 ?
    C13 C14 . 1.384(4) ?
    C17 C16 . 1.381(4) ?
    C17 H17 . 0.95 ?
    C16 C15 . 1.370(4) ?
    C16 H16 . 0.95 ?
    C15 C14 . 1.388(4) ?
    C15 H15 . 0.95 ?
    C14 H14 . 0.95 ?
loop_
    _geom_angle_atom_site_label_1
    _geom_angle_atom_site_label_2
    _geom_angle_atom_site_label_3
    _geom_angle_site_symmetry_1
    _geom_angle_site_symmetry_3
    _geom_angle
    _geom_angle_publ_flag
    C1 P1 C7 . . 107.75(11) ?
    C1 P1 C13 . . 103.46(11) ?
    C7 P1 C13 . . 105.15(11) ?
    C1 P1 Se1 . . 112.71(8) ?
    C7 P1 Se1 . . 114.04(9) ?
    C13 P1 Se1 . . 112.90(8) ?
    C13 N1 C17 . . 117.0(2) ?
    C6 C1 C2 . . 120.1(2) ?
    C6 C1 P1 . . 121.27(19) ?
    C2 C1 P1 . . 118.34(19) ?
    C3 C2 C1 . . 119.7(2) ?
    C3 C2 H2 . . 120.2 ?
    C1 C2 H2 . . 120.2 ?
    C4 C3 C2 . . 120.2(3) ?
    C4 C3 H3 . . 119.9 ?
    C2 C3 H3 . . 119.9 ?
    C3 C4 C5 . . 120.1(2) ?
    C3 C4 H4 . . 119.9 ?
    C5 C4 H4 . . 119.9 ?
    C4 C5 C6 . . 120.1(3) ?
    C4 C5 H5 . . 120 ?
    C6 C5 H5 . . 120 ?
    C1 C6 C5 . . 119.9(2) ?
    C1 C6 H6 . . 120.1 ?
    C5 C6 H6 . . 120.1 ?
    C8 C7 C12 . . 120.3(2) ?
    C8 C7 P1 . . 120.58(19) ?
    C12 C7 P1 . . 119.0(2) ?
    C7 C12 C11 . . 119.1(3) ?
    C7 C12 H12 . . 120.4 ?
    C11 C12 H12 . . 120.4 ?
    C10 C11 C12 . . 120.3(2) ?
    C10 C11 H11 . . 119.8 ?
    C12 C11 H11 . . 119.8 ?
    C11 C10 C9 . . 120.0(2) ?
    C11 C10 H10 . . 120 ?
    C9 C10 H10 . . 120 ?
    C10 C9 C8 . . 120.3(3) ?
    C10 C9 H9 . . 119.9 ?
    C8 C9 H9 . . 119.9 ?
    C7 C8 C9 . . 119.9(2) ?
    C7 C8 H8 . . 120.1 ?
    C9 C8 H8 . . 120.1 ?
    N1 C13 C14 . . 123.3(2) ?
    N1 C13 P1 . . 114.59(18) ?
    C14 C13 P1 . . 122.12(19) ?
    N1 C17 C16 . . 123.0(2) ?
    N1 C17 H17 . . 118.5 ?
    C16 C17 H17 . . 118.5 ?
    C15 C16 C17 . . 119.2(2) ?
    C15 C16 H16 . . 120.4 ?
    C17 C16 H16 . . 120.4 ?
    C16 C15 C14 . . 119.1(2) ?
    C16 C15 H15 . . 120.4 ?
    C14 C15 H15 . . 120.4 ?
    C13 C14 C15 . . 118.3(2) ?
    C13 C14 H14 . . 120.8 ?
    C15 C14 H14 . . 120.8 ?
loop_
    _geom_torsion_atom_site_label_1
    _geom_torsion_atom_site_label_2
    _geom_torsion_atom_site_label_3
    _geom_torsion_atom_site_label_4
    _geom_torsion_site_symmetry_1
    _geom_torsion_site_symmetry_2
    _geom_torsion_site_symmetry_3
    _geom_torsion_site_symmetry_4
    _geom_torsion
    _geom_torsion_publ_flag
    C7 P1 C1 C6 . . . . -34.1(2) ?
    C13 P1 C1 C6 . . . . -145.1(2) ?
    Se1 P1 C1 C6 . . . . 92.6(2) ?
    C7 P1 C1 C2 . . . . 152.3(2) ?
    C13 P1 C1 C2 . . . . 41.3(2) ?
    Se1 P1 C1 C2 . . . . -81.0(2) ?
    C6 C1 C2 C3 . . . . 0.7(4) ?
    P1 C1 C2 C3 . . . . 174.4(2) ?
    C1 C2 C3 C4 . . . . -0.8(4) ?
    C2 C3 C4 C5 . . . . 0.8(4) ?
    C3 C4 C5 C6 . . . . -0.6(4) ?
    C2 C1 C6 C5 . . . . -0.5(4) ?
    P1 C1 C6 C5 . . . . -174.0(2) ?
    C4 C5 C6 C1 . . . . 0.5(4) ?
    C1 P1 C7 C8 . . . . -55.0(2) ?
    C13 P1 C7 C8 . . . . 54.9(2) ?
    Se1 P1 C7 C8 . . . . 179.09(18) ?
    C1 P1 C7 C12 . . . . 128.4(2) ?
    C13 P1 C7 C12 . . . . -121.7(2) ?
    Se1 P1 C7 C12 . . . . 2.5(2) ?
    C8 C7 C12 C11 . . . . -0.8(4) ?
    P1 C7 C12 C11 . . . . 175.8(2) ?
    C7 C12 C11 C10 . . . . -1.0(4) ?
    C12 C11 C10 C9 . . . . 2.2(4) ?
    C11 C10 C9 C8 . . . . -1.7(4) ?
    C12 C7 C8 C9 . . . . 1.4(4) ?
    P1 C7 C8 C9 . . . . -175.2(2) ?
    C10 C9 C8 C7 . . . . -0.1(4) ?
    C17 N1 C13 C14 . . . . -0.7(4) ?
    C17 N1 C13 P1 . . . . 178.94(19) ?
    C1 P1 C13 N1 . . . . 53.4(2) ?
    C7 P1 C13 N1 . . . . -59.5(2) ?
    Se1 P1 C13 N1 . . . . 175.59(16) ?
    C1 P1 C13 C14 . . . . -126.9(2) ?
    C7 P1 C13 C14 . . . . 120.2(2) ?
    Se1 P1 C13 C14 . . . . -4.7(2) ?
    C13 N1 C17 C16 . . . . 0.3(4) ?
    N1 C17 C16 C15 . . . . 0.5(4) ?
    C17 C16 C15 C14 . . . . -0.9(4) ?
    N1 C13 C14 C15 . . . . 0.4(4) ?
    P1 C13 C14 C15 . . . . -179.30(19) ?
    C16 C15 C14 C13 . . . . 0.5(4) ?
loop_
    _geom_hbond_atom_site_label_D
    _geom_hbond_atom_site_label_H
    _geom_hbond_atom_site_label_A
    _geom_hbond_site_symmetry_A
    _geom_hbond_distance_DH
    _geom_hbond_distance_HA
    _geom_hbond_distance_DA
    _geom_hbond_angle_DHA
    C12 H12 Se1 . 0.95 2.87 3.427(3) 118.2
    C8 H8 N1 . 0.95 2.57 3.111(3) 116.3
    C14 H14 Se1 . 0.95 2.96 3.472(2) 115.4
    C5 H5 Se1 3_545 0.95 3.07 3.923(3) 149.5
    C16 H16 Se1 1_655 0.95 3.26 3.938(3) 130.1
    C11 H11 Cg1 2_445 0.95 2.77 3.630(3) 151
