# Supplementary material for: Diphenyl(pyridin-2-yl)­phosphane selenide
Source: Acta Crystallogr Sect E Struct Rep Online. 2012 Oct 6;68(Pt 11):o3073. doi: 10.1107/S160053681204007X (PMC3515180; doi:10.1107/S160053681204007X)
Supplement: Supplementary file 2 [file e-68-o3073-Isup2.hkl]

#
# h,k,l, Fc-squared, Fo-squared, sigma(Fo-squared) and status flag
#
data_I
_shelx_title ' cu_12fm_am1_0m in P2(1)2(1)2(1)'
_shelx_refln_list_code          4
_shelx_F_calc_maximum      127.17
_exptl_crystal_F_000       688.00
_reflns_d_resolution_high  0.8398
 
loop_
 _symmetry_equiv_pos_as_xyz
 'x, y, z'
 'x+1/2, -y+1/2, -z'
 '-x, y+1/2, -z+1/2'
 '-x+1/2, -y, z+1/2'
 
_cell_length_a     8.8092
_cell_length_b     9.4066
_cell_length_c    18.2661
_cell_angle_alpha  90.000
_cell_angle_beta   90.000
_cell_angle_gamma  90.000
 
_shelx_F_squared_multiplier     1.000
 
loop_
 _refln_index_h
 _refln_index_k
 _refln_index_l
 _refln_F_squared_calc
 _refln_F_squared_meas
 _refln_F_squared_sigma
 _refln_observed_status
   4   0   0     1435.88     1852.83     56.73 o
   6   0   0     2246.67     2100.01     64.28 o
   8   0   0     1867.42     1837.12     81.43 o
   2   1   0    10378.65    10160.55    226.14 o
   3   1   0      530.15      519.83     12.68 o
   4   1   0     5717.37     5917.96     96.49 o
   5   1   0      283.62      247.71     12.66 o
   6   1   0        7.99       16.69      5.18 o
   7   1   0      692.89     1032.10     52.73 o
   8   1   0     1656.50     1720.03     56.75 o
   1   2   0       17.28       24.19      1.45 o
   2   2   0        1.24        5.35      1.80 o
   3   2   0    13962.12    14675.92    392.34 o
   4   2   0     1595.42     1794.87     35.89 o
   5   2   0     2700.67     2852.21     55.69 o
   6   2   0      596.71      618.29     21.44 o
   7   2   0      121.56      166.24     20.81 o
  10   2   0      218.11      179.86     12.70 o
   1   3   0     2326.30     2144.37     84.70 o
   2   3   0      790.59      779.87     21.39 o
   3   3   0       94.21       81.84      5.81 o
   4   3   0     2991.65     3265.40     68.86 o
   5   3   0     5674.31     5795.21    131.23 o
   6   3   0      158.97      164.53     13.94 o
   7   3   0     1944.31     2022.48     53.24 o
   8   3   0      439.00      446.81     22.14 o
   9   3   0        9.60       18.87      6.00 o
   1   4   0       76.21       67.30      7.74 o
   2   4   0      282.05      297.13     14.06 o
   3   4   0      355.76      316.40     22.23 o
   4   4   0     2883.36     2835.93    121.74 o
   5   4   0      220.52      241.26     13.24 o
   6   4   0     3424.94     3340.38     75.75 o
   7   4   0      446.35      476.95     23.93 o
   8   4   0       89.00      145.93     41.11 o
   9   4   0        4.23        8.21      5.49 o
   1   5   0       25.41       29.08      4.63 o
   2   5   0     4514.73     4390.36    119.94 o
   3   5   0     1993.26     1895.11     83.41 o
   4   5   0     1616.77     1526.36     32.38 o
   5   5   0     1675.02     1677.62     43.51 o
   6   5   0      620.76      618.82     27.97 o
   7   5   0      622.09      706.83     24.88 o
   8   5   0     1722.45     1773.21     87.35 o
   9   5   0       69.18       58.46     13.55 o
   1   6   0     1250.65     1269.04     62.36 o
   2   6   0     3234.28     3165.19    153.68 o
   3   6   0     6944.33     6902.67    128.79 o
   4   6   0      243.57      256.51     10.89 o
   5   6   0     2243.81     2294.04    110.68 o
   6   6   0      280.14      317.05     33.28 o
   7   6   0     1027.20     1021.03     39.71 o
   8   6   0     1016.15      926.37     54.01 o
   1   7   0     6822.97     6710.54    156.85 o
   3   7   0      318.25      336.18     18.14 o
   4   7   0       12.94       19.93      8.12 o
   5   7   0     2716.89     2849.76    131.87 o
   6   7   0      171.30      203.04     26.49 o
   7   7   0      897.46      860.30     32.96 o
   0   8   0     4627.90     4639.32    133.62 o
   1   8   0      877.11     1020.44    117.42 o
   2   8   0     3195.94     3180.29     97.49 o
   3   8   0     1445.05     1511.88     51.07 o
   4   8   0        0.38       22.53     10.20 o
   5   8   0       34.67       37.20     11.06 o
   2   9   0     1653.18     1654.09     67.45 o
   3   9   0      321.47      322.61     24.11 o
   4   9   0      882.60      980.04     46.32 o
   1  10   0      699.31      722.31     33.36 o
   2  10   0      471.48      500.19     26.81 o
   3  10   0      715.54      731.50     35.22 o
   4  10   0      569.29      603.86     30.21 o
   1  11   0       61.23       62.80      7.73 o
   1   0   1        0.29       -0.86      4.08 o
   2   0   1     2492.82     2541.45     57.65 o
   3   0   1      276.42      293.63     10.85 o
   4   0   1     2685.99     2761.38     65.93 o
   5   0   1      155.89      186.50      9.21 o
   6   0   1       34.97       39.58      7.98 o
   7   0   1      394.76      418.07     62.46 o
   8   0   1     2604.97     2693.30    109.69 o
 -10   1   1      796.99     1022.87    148.33 o
  -8   1   1     1078.82     1241.34     58.68 o
  -7   1   1     2185.37     2390.84    179.22 o
  -6   1   1     2709.66     2685.54     51.16 o
  -5   1   1      328.57      354.08     15.41 o
  -4   1   1      955.06      982.68     31.30 o
  -3   1   1     6820.11     7075.24    124.31 o
  -2   1   1     9339.86     9609.34    206.88 o
  -1   1   1      108.80       98.81      5.98 o
   0   1   1     1303.81     1309.87     51.19 o
   1   1   1      115.99      105.92      5.11 o
   2   1   1     8750.02     8935.06    201.33 o
   3   1   1     6707.66     7071.81    137.47 o
   4   1   1      901.98      890.19     26.64 o
   5   1   1      356.67      357.92     15.10 o
   6   1   1     2908.24     2842.50     51.37 o
   7   1   1     2214.25     2367.18     69.06 o
   8   1   1     1121.60     1094.60     42.22 o
   9   1   1     1337.99     1354.07     46.53 o
  -8   2   1      165.35      229.50     24.01 o
  -7   2   1     2051.75     1991.37     54.37 o
  -6   2   1     2018.00     2051.40     38.48 o
  -5   2   1     5638.03     5852.61    120.96 o
  -4   2   1     1142.03     1184.07     25.77 o
  -3   2   1      105.65      115.02      5.74 o
  -2   2   1     7014.93     7093.13    162.33 o
  -1   2   1     5817.50     5873.91    132.74 o
   1   2   1     5747.52     5836.95    130.44 o
   2   2   1     7125.11     7321.43    122.52 o
   3   2   1      141.30      149.12      5.90 o
   4   2   1     1198.77     1247.10     29.95 o
   5   2   1     5662.35     5861.20    107.24 o
   6   2   1     2073.95     2057.29     56.74 o
   7   2   1     2085.36     2088.37     65.40 o
   8   2   1      180.72      285.45     25.58 o
   9   2   1      137.83      112.49     17.71 o
 -10   3   1       88.19       98.76     12.30 o
  -9   3   1      555.13      523.88     36.84 o
  -8   3   1      143.81      184.14     18.43 o
  -7   3   1      469.19      496.56     20.11 o
  -6   3   1     1052.29     1083.74     22.95 o
  -5   3   1      861.28      839.53     20.56 o
  -4   3   1     1355.86     1358.71     31.26 o
  -3   3   1     4643.30     4734.62     97.85 o
  -2   3   1      834.84      847.29     28.26 o
  -1   3   1     3114.44     3054.33     82.42 o
   0   3   1     1995.63     2090.71     80.84 o
   1   3   1     3240.18     3071.76     70.42 o
   2   3   1      839.02      824.56     18.27 o
   3   3   1     4877.60     5031.34     87.44 o
   4   3   1     1285.85     1293.87     31.57 o
   5   3   1      876.27      868.42     20.44 o
   6   3   1     1148.29     1173.26     23.70 o
   7   3   1      450.33      483.48     16.72 o
   8   3   1      174.15      192.01     17.89 o
   9   3   1      548.23      494.71     21.26 o
  -9   4   1        4.36        8.16      8.64 o
  -8   4   1      812.50      839.99     52.88 o
  -7   4   1       66.28       91.18     17.54 o
  -6   4   1      324.48      375.53     32.19 o
  -5   4   1     1976.13     1953.02     47.73 o
  -4   4   1     4099.55     3935.37    166.58 o
  -3   4   1     2481.67     2613.69    108.14 o
  -2   4   1     7444.70     7769.22    298.85 o
  -1   4   1     2329.34     2353.22     64.40 o
   0   4   1      583.63      533.99     22.71 o
   1   4   1     2104.60     2177.13     89.77 o
   2   4   1     7693.42     7824.87    204.41 o
   3   4   1     2434.13     2510.11    107.31 o
   4   4   1     4218.65     4155.30    167.28 o
   5   4   1     1936.16     1816.55     45.70 o
   6   4   1      324.91      330.49     21.01 o
   7   4   1       88.42      107.26      8.44 o
   8   4   1      766.66      808.44     34.23 o
   9   4   1        6.07        9.57      5.67 o
  -9   5   1       10.09       14.10      6.33 o
  -8   5   1      836.42      815.56     51.42 o
  -7   5   1      243.47      242.92     14.94 o
  -6   5   1     2102.69     2169.29     65.80 o
  -5   5   1     1873.86     1821.98     41.69 o
  -4   5   1     1615.76     1594.33     42.98 o
  -3   5   1     1536.96     1508.46     68.02 o
  -2   5   1     1104.58     1088.43     50.70 o
  -1   5   1     1363.19     1324.13     60.61 o
   2   5   1     1160.61     1106.49     36.41 o
   3   5   1     1454.11     1404.71     66.50 o
   4   5   1     1475.06     1492.68     32.68 o
   5   5   1     1960.61     1935.56     42.58 o
   6   5   1     1959.40     2005.68     65.71 o
   7   5   1      209.03      210.95     16.62 o
   8   5   1      776.63      810.64     50.11 o
   9   5   1       10.60       12.53      6.95 o
  -8   6   1      940.06     1002.88     56.67 o
  -7   6   1     1218.62     1277.75     72.33 o
  -6   6   1       70.22       75.84     20.73 o
  -5   6   1     1412.12     1377.33     83.33 o
  -4   6   1      227.76      240.49     16.04 o
  -3   6   1      232.01      256.56     17.56 o
  -2   6   1     1829.55     1866.40     67.30 o
  -1   6   1     3208.59     3121.47    127.28 o
   0   6   1     1087.08     1039.11     52.88 o
   2   6   1     1860.89     1952.82     62.74 o
   3   6   1      229.32      224.45     16.21 o
   4   6   1      270.75      285.01     13.96 o
   5   6   1     1513.71     1720.77     80.65 o
   6   6   1       64.48       78.34     19.87 o
   7   6   1     1348.02     1323.67     46.49 o
   8   6   1      975.89     1065.53     56.74 o
  -8   7   1      220.40      220.99     22.66 o
  -7   7   1     1306.19     1313.64     70.55 o
  -6   7   1       39.18       39.91     17.36 o
  -5   7   1      213.46      159.49     27.27 o
  -4   7   1      259.20      262.19     13.96 o
  -3   7   1     1368.18     1383.29     47.91 o
  -2   7   1      298.61      369.13     32.91 o
   0   7   1      532.93      465.53     35.09 o
   1   7   1      350.24      355.36     29.71 o
   2   7   1      278.56      345.84     40.95 o
   3   7   1     1588.90     1553.58     38.33 o
   4   7   1      247.00      254.08     12.04 o
   5   7   1      186.04      176.18     28.45 o
   6   7   1       19.46       24.10     15.52 o
   7   7   1     1299.07     1302.61     44.00 o
  -5   8   1      270.36      268.87     15.09 o
  -4   8   1      639.89      640.50     21.10 o
  -2   8   1     1377.00     1425.95     52.82 o
   0   8   1       92.79      185.12     17.37 o
   1   8   1     1530.52     1545.01     79.71 o
   3   8   1      580.92      648.05     28.24 o
   4   8   1      635.70      663.55     36.54 o
  -5   9   1       90.00      103.69     15.63 o
  -4   9   1      659.23      661.29     35.70 o
  -3   9   1      150.67      160.15     18.38 o
   0   9   1     1435.32     1461.56     75.43 o
   2   9   1      191.38      259.41     16.03 o
  -4  10   1      745.82      734.75     35.18 o
  -3  10   1      594.04      610.39     31.12 o
  -2  10   1      970.62     1009.76     44.79 o
  -1  10   1      668.61      682.52     20.86 o
   0  10   1      170.72      215.02     14.34 o
   1  10   1      594.83      641.58     31.22 o
   2  10   1      953.80     1026.47     44.15 o
   3  10   1      564.63      584.88     30.79 o
   4  10   1      760.75      748.16     34.63 o
  -1  11   1      270.59      277.46     16.19 o
   0  11   1      237.88      227.36     12.88 o
   1  11   1      295.51      298.26     15.21 o
   0   0   2      262.83      273.89     13.73 o
   2   0   2     4775.72     4981.63    134.84 o
   3   0   2     1516.06     1645.91     40.34 o
   4   0   2     1305.18     1368.14     36.18 o
   5   0   2     4516.06     4742.97    111.12 o
   6   0   2     4022.21     4073.75    112.92 o
   7   0   2      334.80      316.04     31.12 o
 -10   1   2      354.43      354.32     22.00 o
  -9   1   2      284.32      338.83     23.85 o
  -8   1   2      989.61     1157.45     55.92 o
  -7   1   2     1290.66     1366.11     76.33 o
  -6   1   2      300.36      307.19     12.63 o
  -5   1   2     1571.05     1561.72     54.72 o
  -4   1   2     1949.50     2051.79     48.03 o
  -3   1   2     4829.39     5071.83    102.14 o
  -2   1   2     9149.31     8924.18    243.26 o
  -1   1   2      879.76      917.33     29.55 o
   1   1   2     1101.03     1141.49     41.74 o
   2   1   2     9181.02     9205.41    240.76 o
   3   1   2     4906.30     5097.48    120.95 o
   4   1   2     2229.27     2440.99     66.87 o
   5   1   2     1647.09     1734.18     54.84 o
   6   1   2      297.61      287.97     11.56 o
   7   1   2     1329.78     1374.46     34.29 o
   8   1   2     1008.26     1013.80     40.98 o
   9   1   2      282.53      398.69     61.55 o
 -10   2   2      395.83      353.08     32.12 o
  -9   2   2      644.92      620.41     25.80 o
  -8   2   2      918.26      958.82     36.16 o
  -7   2   2      592.11      591.40     30.85 o
  -6   2   2      127.88      177.00     11.04 o
  -5   2   2      648.86      618.86     19.27 o
  -4   2   2     2036.19     2176.86     50.38 o
  -3   2   2     5495.33     5863.88    117.18 o
  -2   2   2     1536.71     1583.59     35.06 o
  -1   2   2     3224.74     2988.73     81.91 o
   0   2   2     9754.24     9811.62    211.97 o
   1   2   2     3086.45     2974.11     69.73 o
   2   2   2     1752.73     1806.52     42.10 o
   3   2   2     5698.91     5850.29    165.06 o
   4   2   2     2273.83     2441.01     50.77 o
   5   2   2      627.40      591.91     18.77 o
   6   2   2      145.03      179.63      9.81 o
   7   2   2      611.46      606.56     23.97 o
   8   2   2      959.68     1008.43     38.20 o
   9   2   2      636.21      649.48     27.95 o
  10   2   2      424.87      492.68     29.87 o
  -9   3   2      107.44      144.70     19.48 o
  -8   3   2      647.11      646.93     33.92 o
  -7   3   2     1074.54     1072.33     23.86 o
  -6   3   2     1388.89     1401.94     29.36 o
  -5   3   2     2765.05     2767.79     61.31 o
  -4   3   2     1991.79     1974.46     44.08 o
  -3   3   2     1521.11     1676.43     83.48 o
  -2   3   2     3964.63     4230.91    114.32 o
  -1   3   2     3488.84     3477.03     92.20 o
   0   3   2     1483.45     1549.57     36.70 o
   1   3   2     3448.21     3397.95     77.53 o
   2   3   2     3923.03     4002.53     93.05 o
   3   3   2     1555.14     1686.26     41.90 o
   4   3   2     2056.48     2024.14     44.17 o
   5   3   2     2774.55     2796.39     53.55 o
   6   3   2     1283.78     1291.05     26.83 o
   7   3   2     1126.78     1196.21     33.52 o
   8   3   2      598.11      594.74     17.70 o
   9   3   2      119.82      150.75     40.19 o
  -9   4   2      121.04      111.68      8.63 o
  -8   4   2      605.25      651.20     37.04 o
  -7   4   2      621.02      686.17     41.37 o
  -6   4   2     2680.17     2470.29    115.66 o
  -5   4   2     3043.71     3007.17     69.71 o
  -4   4   2      952.96      974.43     52.07 o
  -3   4   2     2691.45     2685.24    115.70 o
  -2   4   2     3069.17     3151.10    129.61 o
  -1   4   2      230.38      268.06     12.51 o
   0   4   2     4419.27     4358.56    115.63 o
   1   4   2      184.78      215.88      8.33 o
   2   4   2     3242.31     3307.07    128.74 o
   3   4   2     2704.28     2810.08     96.40 o
   4   4   2      933.07      945.85     51.20 o
   5   4   2     3085.87     2983.38     53.46 o
   6   4   2     2483.47     2434.39     55.19 o
   7   4   2      661.13      705.70     20.91 o
   8   4   2      547.53      544.78     27.34 o
   9   4   2      133.58      131.66     10.98 o
  -9   5   2      261.85      292.47     17.28 o
  -8   5   2      592.72      553.30     27.99 o
  -7   5   2      732.50      814.85     26.16 o
  -6   5   2      390.80      410.44     25.03 o
  -5   5   2      907.09      897.24     27.48 o
  -4   5   2     3657.06     3462.05     57.47 o
  -3   5   2     1038.20      991.06     50.88 o
  -2   5   2     2324.57     2309.48     93.45 o
  -1   5   2      123.83      122.70     14.72 o
   0   5   2     1500.92     1633.53     70.82 o
   2   5   2     2165.59     2111.90     90.12 o
   3   5   2     1025.17     1003.63     49.81 o
   4   5   2     3501.19     3351.75     81.72 o
   5   5   2      954.85     1015.87     29.67 o
   6   5   2      342.99      361.63     22.10 o
   7   5   2      720.55      774.83     40.66 o
   8   5   2      556.80      598.09     40.31 o
   9   5   2      237.80      227.00     21.78 o
  -8   6   2     1097.49     1063.85     58.11 o
  -7   6   2       83.93       88.49     21.33 o
  -6   6   2      137.22      182.31     27.76 o
  -5   6   2      495.83      510.33     26.81 o
  -4   6   2      214.85      207.57      9.70 o
  -3   6   2     3907.79     3888.77     75.45 o
  -2   6   2     2698.91     2670.80     64.87 o
   0   6   2     1100.32     1058.12     54.60 o
   1   6   2     3536.49     3373.86    134.84 o
   2   6   2     2618.91     2658.12     56.80 o
   3   6   2     3790.89     3681.76     65.08 o
   4   6   2      194.34      196.48      9.73 o
   5   6   2      474.06      477.22     24.79 o
   6   6   2      127.16      173.30     29.75 o
   7   6   2       61.21       54.17      9.91 o
   8   6   2     1033.87     1046.19     56.01 o
  -8   7   2      100.76       87.56     14.33 o
  -7   7   2      787.75      785.39     50.05 o
  -6   7   2      838.93      869.88     59.38 o
  -5   7   2     1413.68     1445.82     42.04 o
  -4   7   2      104.95       99.93      9.66 o
  -3   7   2      281.90      286.44     18.00 o
  -2   7   2     1827.44     1920.56    166.56 o
  -1   7   2      828.24      851.34     48.15 o
   0   7   2     6812.49     6892.57    189.07 o
   1   7   2      742.68      749.25     27.03 o
   2   7   2     1789.70     1760.03     49.99 o
   3   7   2      258.38      285.05     14.08 o
   4   7   2      122.41      127.91      9.97 o
   5   7   2     1419.70     1494.76     75.92 o
   6   7   2      898.99      920.24     35.41 o
  -6   8   2      557.41      551.69     29.96 o
  -5   8   2      390.80      368.53     23.78 o
  -4   8   2     1365.99     1340.49     41.14 o
  -2   8   2      557.83      580.02     43.04 o
  -1   8   2     1294.17     1341.99     72.72 o
   0   8   2      376.82      373.83     19.16 o
   1   8   2     1389.65     1323.05     71.26 o
   2   8   2      641.97      687.95     33.52 o
   3   8   2      967.24     1029.79     47.94 o
   4   8   2     1340.05     1431.13     61.24 o
   5   8   2      421.41      411.92     17.99 o
   6   8   2      585.91      714.87     30.35 o
  -4   9   2      830.70      838.09     31.95 o
  -3   9   2     1086.81     1111.15     39.06 o
   0   9   2      201.49      211.73     24.94 o
   2   9   2     1626.33     1716.32     68.87 o
   3   9   2     1064.47     1040.17     48.41 o
   4   9   2      817.76      815.41     49.49 o
  -4  10   2      163.75      189.20     16.40 o
  -3  10   2      329.36      346.35     17.97 o
  -2  10   2      688.19      677.72     35.45 o
  -1  10   2       17.86       27.89      8.47 o
   0  10   2     1921.54     1980.26     71.69 o
   1  10   2       14.70       20.49      5.72 o
   2  10   2      788.47      805.34     38.29 o
   4  10   2      181.97      230.04     18.04 o
  -1  11   2      524.21      514.61     24.29 o
   0  11   2        1.56        2.92      4.03 o
   1   0   3      303.83      285.44     12.62 o
   2   0   3     9521.45     9537.88    254.85 o
   3   0   3     2527.59     2367.34     68.84 o
   4   0   3     4399.63     4475.95    126.55 o
   5   0   3       26.23       20.98      9.67 o
   6   0   3      426.32      420.09     17.85 o
   7   0   3     2038.52     2109.61     56.85 o
   8   0   3       16.36       32.59     10.42 o
   9   0   3     3610.15     3737.34     99.78 o
  10   0   3      164.42      167.90     11.37 o
 -10   1   3     1164.80     1175.67     73.57 o
  -9   1   3       78.41       91.55      9.72 o
  -8   1   3     2369.75     2494.62     60.99 o
  -7   1   3     1559.85     1597.49     44.40 o
  -6   1   3     1578.12     1591.17     33.44 o
  -5   1   3     5721.47     5903.06    167.71 o
  -4   1   3     3343.58     3379.06     71.75 o
  -3   1   3     1289.38     1360.13     40.78 o
  -2   1   3     2500.43     2546.88     51.97 o
  -1   1   3     7935.81     7778.32    176.38 o
   0   1   3      319.87      322.07     17.40 o
   1   1   3     8850.92     8301.46    298.52 o
   2   1   3     2399.09     2447.29     70.29 o
   3   1   3     1517.07     1524.04     59.96 o
   4   1   3     3191.05     3386.44    137.60 o
   5   1   3     5620.81     5854.35    234.73 o
   6   1   3     1542.04     1592.45     33.50 o
   7   1   3     1482.32     1531.12     37.61 o
   8   1   3     2336.89     2487.85     61.49 o
   9   1   3       80.54       82.34     12.11 o
  10   1   3     1133.61     1131.63     30.50 o
 -10   2   3      363.25      332.45     24.16 o
  -9   2   3      324.88      341.34     21.74 o
  -8   2   3      946.77      950.52     30.62 o
  -7   2   3      299.08      323.76     17.12 o
  -6   2   3     4089.32     4113.63     69.01 o
  -5   2   3     1069.53     1092.74     28.63 o
  -4   2   3     3097.36     3274.04     70.99 o
  -3   2   3     3203.42     3454.34     70.03 o
  -2   2   3      188.64      183.09      8.45 o
  -1   2   3     9226.21     9039.39    242.21 o
   1   2   3     9092.88     9095.31    173.65 o
   3   2   3     3028.05     3254.61     98.60 o
   4   2   3     3344.30     3508.54    100.64 o
   5   2   3     1003.74      992.43     38.11 o
   6   2   3     4195.49     4066.10     65.18 o
   7   2   3      305.98      301.16     13.92 o
   8   2   3     1024.17     1072.48     32.30 o
   9   2   3      340.91      392.35     35.67 o
  10   2   3      377.88      427.38     37.10 o
  -9   3   3      817.84      836.86     44.74 o
  -8   3   3      655.51      661.15     26.00 o
  -7   3   3     1427.26     1431.43     38.72 o
  -6   3   3     1135.38     1089.91     24.35 o
  -5   3   3      899.54      899.74     24.19 o
  -4   3   3     6178.84     6309.71    127.45 o
  -3   3   3      841.64      862.02     30.66 o
  -2   3   3     8316.11     8709.39    318.97 o
  -1   3   3     1596.67     1634.69     52.82 o
   0   3   3      189.29      179.14      5.85 o
   1   3   3     1765.97     1789.56     36.26 o
   2   3   3     8227.14     8227.90    160.56 o
   3   3   3      807.77      787.77     19.62 o
   4   3   3     6344.69     6316.21    133.45 o
   5   3   3      919.13      895.67     19.60 o
   6   3   3     1057.64     1038.12     21.12 o
   7   3   3     1428.00     1471.16     29.37 o
   8   3   3      619.91      645.70     18.63 o
   9   3   3      865.01      887.36     27.75 o
  -9   4   3      415.92      366.70     14.05 o
  -8   4   3      689.21      679.93     28.64 o
  -7   4   3      581.45      589.68     27.75 o
  -6   4   3      416.02      423.44     18.25 o
  -5   4   3     2885.62     2843.25     68.33 o
  -4   4   3     1428.33     1549.93     72.90 o
  -3   4   3     8394.92     8321.29    317.13 o
  -2   4   3     1317.81     1385.60     61.91 o
  -1   4   3      568.42      530.15     28.19 o
   0   4   3       33.67       67.98      5.45 o
   1   4   3      578.13      540.63     14.53 o
   2   4   3     1354.94     1364.47     28.80 o
   3   4   3     8198.48     8094.82    158.15 o
   4   4   3     1382.27     1460.71     33.22 o
   5   4   3     3037.45     2968.09     49.53 o
   6   4   3      344.54      340.27     15.37 o
   7   4   3      597.57      614.94     19.32 o
   8   4   3      665.48      763.73     59.54 o
   9   4   3      375.43      405.09     28.71 o
  -9   5   3      778.87      746.74     28.47 o
  -8   5   3       29.92       18.58      9.07 o
  -7   5   3     2704.33     2732.61     67.13 o
  -6   5   3     1680.15     1721.42    102.67 o
  -5   5   3     3475.16     3386.91     78.39 o
  -4   5   3     1913.88     1842.31     39.36 o
  -3   5   3      127.12      142.68     17.27 o
  -2   5   3      888.05      848.48     43.45 o
  -1   5   3     4175.96     3939.72    156.18 o
   0   5   3      322.63      318.61     13.68 o
   1   5   3     4118.78     4008.65    151.39 o
   2   5   3      907.98      868.47     29.50 o
   3   5   3      124.04      148.53     12.03 o
   4   5   3     2016.79     1930.43     37.16 o
   5   5   3     3526.95     3565.01     70.72 o
   6   5   3     1685.34     1670.79     45.24 o
   7   5   3     2899.42     3175.93    224.33 o
   8   5   3       38.09       56.51     15.60 o
  -8   6   3      286.18      285.80     17.82 o
  -7   6   3     1372.89     1391.01     49.64 o
  -6   6   3     1239.58     1259.82     46.80 o
  -5   6   3      319.35      379.01     33.28 o
  -4   6   3      908.23      866.26     20.05 o
  -3   6   3      256.85      275.10     14.40 o
  -2   6   3      805.75      739.08     20.81 o
  -1   6   3     2695.20     2786.35    117.64 o
   1   6   3     2657.11     2719.30     81.52 o
   2   6   3      881.54      840.31     26.96 o
   3   6   3      249.41      266.47     11.31 o
   4   6   3      865.51      841.08     24.11 o
   5   6   3      391.18      407.35     15.53 o
   6   6   3     1136.56     1217.90     49.30 o
   7   6   3     1406.42     1325.57     61.40 o
  -8   7   3     1702.47     1608.12     81.02 o
  -7   7   3      147.56      165.47     14.20 o
  -6   7   3      409.27      422.27     23.73 o
  -5   7   3      336.56      367.48     18.27 o
  -4   7   3      137.46      148.11     11.97 o
  -3   7   3     2009.21     2064.72     52.75 o
  -2   7   3     1200.05     1129.25     37.96 o
  -1   7   3     1049.78     1063.14    133.42 o
   0   7   3        0.85       19.04      8.00 o
   1   7   3     1096.21     1041.01     41.50 o
   2   7   3     1168.13     1170.40     33.10 o
   3   7   3     1989.99     2006.76     47.91 o
   4   7   3      156.93      184.90     11.31 o
   5   7   3      320.14      331.93     18.73 o
  -6   8   3      640.29      642.16     32.22 o
  -5   8   3      243.30      239.30     19.53 o
  -4   8   3      847.57      895.65     31.34 o
  -2   8   3      905.90      961.21     56.63 o
  -1   8   3     1064.07     1046.04     60.19 o
   0   8   3     1786.20     1878.58     53.16 o
   1   8   3     1068.43     1048.81     35.09 o
   2   8   3      881.17      901.40     42.20 o
   3   8   3     1323.01     1312.35     57.19 o
   4   8   3      747.39     1064.88     47.76 o
   5   8   3      253.30      263.91     27.09 o
  -4   9   3      174.23      175.71     16.37 o
  -3   9   3      248.97      263.66     30.20 o
  -1   9   3     1595.26     1668.18     41.48 o
   0   9   3      686.80      700.15     25.93 o
   1   9   3     1522.86     1654.13     57.18 o
   2   9   3      189.99      252.27     19.41 o
   3   9   3      232.79      263.87     19.20 o
   4   9   3      161.72      190.12     24.53 o
   5   9   3     1390.61     1383.83     59.82 o
  -4  10   3      150.44      128.83     14.25 o
  -3  10   3     1349.51     1328.04     55.28 o
  -2  10   3       82.19       84.57     12.93 o
  -1  10   3      462.51      432.59     32.91 o
   0  10   3      484.37      516.48     23.34 o
   1  10   3      468.01      477.63     19.96 o
   3  10   3     1370.39     1297.63     41.49 o
   4  10   3      155.63      167.10     11.36 o
  -1  11   3      215.47      209.37     14.59 o
   0  11   3      131.46      116.81      9.90 o
   0   0   4     6957.84     6843.65    259.37 o
   2   0   4      187.18      211.75     10.64 o
   3   0   4      579.55      658.23     24.59 o
   4   0   4      153.15      147.25     11.67 o
   5   0   4     2136.08     2104.81     96.16 o
   6   0   4        7.19       19.78      7.03 o
   7   0   4     3522.99     3543.32     88.22 o
   8   0   4        1.82       10.63      8.12 o
   9   0   4       18.30       55.77     15.55 o
  10   0   4        8.47       16.01      5.91 o
 -10   1   4      453.90      454.26     15.69 o
  -9   1   4     1091.13     1100.68     32.81 o
  -8   1   4      223.23      240.22     15.06 o
  -7   1   4      612.85      616.42     25.89 o
  -6   1   4     2409.68     2356.09     49.69 o
  -5   1   4     1477.38     1552.59     53.42 o
  -4   1   4     1608.41     1732.32     39.90 o
  -3   1   4     8338.52     8477.20    168.26 o
  -2   1   4     3478.19     3679.93    110.43 o
  -1   1   4      898.85      851.74     22.92 o
   0   1   4      652.54      641.21     21.29 o
   1   1   4      939.14      905.73     27.50 o
   2   1   4     3765.17     3993.57    105.03 o
   3   1   4     8373.19     8494.01    321.33 o
   4   1   4     1486.76     1608.92     75.79 o
   5   1   4     1538.28     1524.71     73.78 o
   6   1   4     2273.08     2312.27     50.38 o
   7   1   4      672.82      657.03     24.61 o
   8   1   4      186.56      246.15     25.54 o
   9   1   4     1117.10     1144.86     33.44 o
  10   1   4      466.89      478.82     19.04 o
 -10   2   4      981.45      916.63     30.72 o
  -9   2   4       87.90       97.86     10.03 o
  -8   2   4     1202.61     1263.96     35.82 o
  -7   2   4      185.34      215.07     10.86 o
  -6   2   4      279.16      290.95     11.05 o
  -5   2   4      292.32      318.07     13.32 o
  -4   2   4     6015.18     6300.38    127.33 o
  -3   2   4      652.94      706.06     18.33 o
  -2   2   4    12036.02    12232.45    314.11 o
  -1   2   4      233.46      252.13      9.69 o
   0   2   4      712.31      643.23     22.38 o
   1   2   4      282.80      294.15     10.92 o
   2   2   4    11374.48    11402.37    290.94 o
   3   2   4      620.14      638.99     25.75 o
   4   2   4     5987.55     6054.07    244.16 o
   5   2   4      289.87      309.98     26.92 o
   6   2   4      258.38      266.95     10.72 o
   7   2   4      211.05      244.65     15.48 o
   8   2   4     1141.61     1237.26     36.74 o
   9   2   4       91.64      103.60     10.35 o
  10   2   4      955.20      912.23     44.16 o
  -9   3   4      389.42      425.50     29.44 o
  -8   3   4     1160.46     1185.89     38.61 o
  -7   3   4      508.59      495.16     22.88 o
  -6   3   4     3538.06     3523.53     56.83 o
  -5   3   4      672.66      648.66     13.40 o
  -4   3   4      524.38      558.42     15.12 o
  -3   3   4     4669.77     4902.45    188.98 o
  -2   3   4     4845.90     4999.63    196.35 o
  -1   3   4     3971.61     3806.08    113.77 o
   1   3   4     4096.84     4044.24     93.31 o
   2   3   4     4725.68     5007.04    118.11 o
   3   3   4     4363.77     4611.25    135.49 o
   4   3   4      425.51      439.80     17.58 o
   5   3   4      705.55      673.21     15.07 o
   6   3   4     3400.71     3387.85     50.64 o
   7   3   4      535.79      536.36     15.43 o
   8   3   4     1165.43     1171.99     29.85 o
   9   3   4      379.53      404.75     22.51 o
  -9   4   4       49.86       44.56     10.23 o
  -8   4   4      325.30      350.51     20.84 o
  -7   4   4     1513.77     1558.66     51.43 o
  -6   4   4      238.25      254.77     14.66 o
  -5   4   4     3266.69     3256.16     62.34 o
  -4   4   4      985.58      942.29     33.54 o
  -3   4   4      365.98      417.11     27.95 o
  -2   4   4     1273.59     1289.43     61.68 o
  -1   4   4     7011.60     7259.06    201.92 o
   0   4   4     2598.97     2684.41     78.99 o
   1   4   4     6906.39     7085.26    160.57 o
   2   4   4     1347.00     1363.94     34.26 o
   3   4   4      367.60      403.05     12.32 o
   4   4   4     1020.22     1019.82     22.30 o
   5   4   4     3200.81     3166.96     49.31 o
   6   4   4      232.75      244.49      8.40 o
   7   4   4     1615.65     1607.27     44.18 o
   8   4   4      363.16      357.19     17.51 o
  -9   5   4     1174.87     1126.21     38.04 o
  -8   5   4      155.57      154.48     14.66 o
  -7   5   4      404.59      410.00     30.91 o
  -6   5   4     1061.62     1039.89     35.20 o
  -5   5   4     1600.94     1596.77     40.11 o
  -4   5   4       18.85       21.12      3.85 o
  -3   5   4     4551.48     4467.56    118.79 o
  -2   5   4      170.03      179.27     16.49 o
  -1   5   4     3130.88     3019.06    122.49 o
   0   5   4     1754.99     1730.40     71.82 o
   2   5   4      170.16      195.20     14.66 o
   3   5   4     4646.83     4384.60     84.22 o
   4   5   4       15.24       20.02      4.41 o
   5   5   4     1519.88     1509.12     43.23 o
   6   5   4      968.68     1158.23    153.72 o
   7   5   4      470.77      436.00     37.39 o
   8   5   4      158.20      127.63     21.04 o
   9   5   4     1188.23     1142.81     49.49 o
  -8   6   4      620.82      622.54     27.26 o
  -7   6   4      524.89      564.47     28.24 o
  -6   6   4      418.12      452.35     26.67 o
  -5   6   4      890.02      922.32     31.81 o
  -4   6   4     4242.94     4195.94     72.73 o
  -3   6   4       19.31       20.59      5.17 o
  -2   6   4     3001.92     2870.64     80.53 o
  -1   6   4      396.99      345.50     17.76 o
   0   6   4     1253.82     1281.40     66.29 o
   1   6   4      355.54      272.89     28.61 o
   2   6   4     3087.50     2888.02     80.17 o
   3   6   4       19.40       18.49      4.60 o
   4   6   4     4252.58     4230.06     73.28 o
   5   6   4      894.01      914.30     37.78 o
   6   6   4      425.03      426.19     23.50 o
   7   6   4      448.83      476.33     24.21 o
   8   6   4      588.85      597.04     33.31 o
  -7   7   4      215.69      190.27     15.53 o
  -6   7   4     1944.87     1985.14     65.80 o
  -5   7   4       85.89       76.88     11.83 o
  -4   7   4     1317.07     1371.81     31.57 o
  -3   7   4      484.33      495.80     24.70 o
  -2   7   4      398.51      390.28     19.97 o
  -1   7   4     1454.05     1397.62     50.76 o
   0   7   4     2414.25     2299.45     74.24 o
   1   7   4     1431.34     1386.42     56.03 o
   2   7   4      429.52      394.50     16.78 o
   3   7   4      471.37      483.83     24.45 o
   4   7   4     1286.19     1391.39     46.63 o
   5   7   4       62.16       62.20      7.55 o
   6   7   4     1851.83     1819.42     75.46 o
   7   7   4      225.64      205.27     17.05 o
  -6   8   4      241.78      226.87     18.03 o
  -5   8   4     1230.56     1203.35     53.85 o
  -4   8   4      218.21      239.68     14.65 o
  -3   8   4       25.40       14.86      7.37 o
  -2   8   4     1135.37     1116.69     62.35 o
  -1   8   4     1316.92     1277.82     47.98 o
   0   8   4       27.75       56.84     11.16 o
   1   8   4     1259.45     1224.58     31.02 o
   2   8   4     1036.23     1067.82     32.35 o
   3   8   4       22.12       29.99      8.55 o
   4   8   4      229.17      232.19     16.56 o
   5   8   4     1308.63     1344.26     43.83 o
  -4   9   4       81.39       95.59     14.59 o
  -3   9   4     2165.60     2167.04     65.35 o
  -2   9   4      119.61      124.05     20.81 o
  -1   9   4      724.22      740.29     21.78 o
   0   9   4        9.26       26.65     14.49 o
   1   9   4      658.41      696.18     27.68 o
   2   9   4      121.56      114.95     10.99 o
   3   9   4     2089.84     2129.43     64.34 o
   4   9   4       87.63      129.67     27.41 o
   5   9   4      672.44      683.83     25.94 o
  -3  10   4       16.91       18.19      9.30 o
  -2  10   4     1564.06     1543.43     65.29 o
   0  10   4      239.74      254.63     12.31 o
   1  10   4      600.44      615.46     23.25 o
   2  10   4     1622.11     1674.11     49.57 o
   3  10   4       15.30       14.77      9.05 o
   4  10   4      244.48      287.13     34.93 o
   1   0   5     6446.45     6259.97    169.62 o
   2   0   5      558.23      612.84     22.47 o
   3   0   5    10545.11    11107.07    299.53 o
   4   0   5      120.75      146.41     11.94 o
   5   0   5     2357.08     2309.20    105.00 o
   6   0   5      513.16      530.65     21.06 o
   7   0   5      287.34      310.45     16.71 o
   8   0   5     1755.66     1818.55     60.69 o
   9   0   5      317.66      330.01     17.18 o
  10   0   5      583.34      541.94     21.04 o
 -10   1   5       19.73       21.50      4.24 o
  -9   1   5      761.13      765.70     38.66 o
  -8   1   5      200.82      204.13     14.18 o
  -7   1   5     2075.13     2073.65     51.22 o
  -6   1   5      992.49      971.81     26.19 o
  -5   1   5     3090.14     3121.88     94.81 o
  -4   1   5     6840.78     6994.80    141.24 o
  -3   1   5       11.89       23.53      3.58 o
  -2   1   5     5259.19     5350.53    128.14 o
  -1   1   5     6049.82     5915.20    133.49 o
   0   1   5     3511.82     3406.81     79.01 o
   1   1   5     5905.31     5809.30    159.17 o
   2   1   5     5139.02     5063.81    143.13 o
   3   1   5       14.91       18.79      6.39 o
   4   1   5     6641.64     6763.12    271.77 o
   5   1   5     3046.13     2933.15    131.21 o
   6   1   5      931.68      938.63     26.50 o
   7   1   5     1994.17     1934.60     59.47 o
   8   1   5      168.63      176.51     16.66 o
   9   1   5      713.24      721.29     25.62 o
  10   1   5       31.84       42.67      7.95 o
  -9   2   5      571.78      581.05     19.84 o
  -8   2   5      554.76      598.53     22.23 o
  -7   2   5      213.39      205.30     13.62 o
  -6   2   5     4032.80     3997.47     66.23 o
  -5   2   5     1949.90     2008.91     36.52 o
  -4   2   5      747.55      764.76     21.40 o
  -3   2   5      568.12      658.38     18.16 o
  -2   2   5     2937.15     3109.11     64.95 o
  -1   2   5      250.80      252.21     10.13 o
   0   2   5     2321.16     2052.88     49.51 o
   1   2   5      236.57      232.12     10.72 o
   2   2   5     3147.23     3178.38     77.23 o
   3   2   5      571.21      656.95     34.75 o
   4   2   5      763.57      773.19     41.63 o
   5   2   5     2025.05     1968.78     66.31 o
   6   2   5     3911.26     3751.09     67.77 o
   7   2   5      174.60      173.98     11.55 o
   8   2   5      538.43      556.34     22.56 o
   9   2   5      559.89      563.53     21.23 o
  10   2   5      612.23      569.45     31.82 o
  -9   3   5       93.92      103.72     14.87 o
  -8   3   5     1991.08     2159.52     92.62 o
  -7   3   5      227.93      239.80     20.41 o
  -6   3   5      721.87      670.85     27.05 o
  -5   3   5      579.14      531.75     11.61 o
  -4   3   5       91.46       70.84      5.74 o
  -3   3   5     2026.68     2190.64     52.45 o
  -2   3   5     1914.12     1799.35     80.82 o
  -1   3   5     1984.58     1972.86     47.86 o
   0   3   5      155.73      153.33      8.02 o
   1   3   5     1815.02     1851.77     48.40 o
   2   3   5     1996.85     1880.01     48.41 o
   3   3   5     1842.44     2072.55     66.76 o
   4   3   5      100.36       87.42      9.49 o
   5   3   5      566.88      534.38     14.29 o
   6   3   5      676.53      670.13     19.08 o
   7   3   5      284.40      286.38     13.93 o
   8   3   5     2044.01     2122.68     45.77 o
   9   3   5       94.31      113.93     18.14 o
  -9   4   5     2732.70     2599.99     74.58 o
  -8   4   5       19.74       17.93     14.70 o
  -7   4   5     1833.10     1831.29     56.69 o
  -6   4   5     1457.41     1527.22     58.10 o
  -5   4   5       97.72      103.67      7.27 o
  -4   4   5     1107.66     1052.94     24.21 o
  -3   4   5     2155.98     2115.11    100.88 o
  -2   4   5     2418.15     2511.59    105.31 o
  -1   4   5      925.02      916.58     34.98 o
   0   4   5      470.83      462.19     19.62 o
   1   4   5     1050.90     1052.92     27.79 o
   2   4   5     2270.09     2458.18     61.72 o
   3   4   5     2342.13     2389.25     61.35 o
   4   4   5     1091.29     1087.51     31.27 o
   5   4   5      110.40      134.31      7.73 o
   6   4   5     1558.91     1515.33     32.42 o
   7   4   5     1784.26     1766.97     47.86 o
   8   4   5       24.15       34.62      9.63 o
   9   4   5     2762.61     2543.88     98.80 o
  -9   5   5      152.62      138.49     18.90 o
  -8   5   5      613.25      651.10     29.77 o
  -7   5   5     1753.03     1849.05     84.68 o
  -6   5   5     1071.75     1072.55     34.93 o
  -5   5   5     1948.87     1943.24     41.11 o
  -4   5   5      166.33      174.61      8.60 o
  -3   5   5      478.42      463.27     18.42 o
  -2   5   5      863.67      911.87     47.19 o
  -1   5   5     5164.63     5251.87    209.23 o
   0   5   5     1424.21     1445.70     46.23 o
   1   5   5     5050.11     5353.70    150.25 o
   2   5   5      883.40      915.45     52.83 o
   3   5   5      475.45      468.67     12.19 o
   4   5   5      189.55      191.46      8.15 o
   5   5   5     2125.35     2090.02     44.18 o
   6   5   5     1097.52     1090.62     62.66 o
   7   5   5     1800.15     1940.57    161.94 o
   8   5   5      626.30      666.40     37.74 o
  -8   6   5      529.87      524.11     36.64 o
  -7   6   5      285.70      290.41     20.67 o
  -6   6   5     2357.66     2554.85     79.65 o
  -5   6   5     2003.10     2090.23     67.50 o
  -4   6   5      663.31      654.59     17.63 o
  -3   6   5     1905.03     1869.38     42.63 o
  -2   6   5      517.28      492.61     18.63 o
  -1   6   5      875.89      820.95     22.07 o
   0   6   5     4552.07     4375.82     96.35 o
   1   6   5      924.96      866.64     24.75 o
   2   6   5      500.03      482.51     21.29 o
   3   6   5     1912.19     1831.62     39.31 o
   4   6   5      731.26      752.58     23.53 o
   5   6   5     2092.51     2028.16     65.02 o
   6   6   5     2538.58     2532.67    100.50 o
   7   6   5      294.83      396.92     26.67 o
   8   6   5      611.12      605.41     31.53 o
  -7   7   5      107.36      142.57     13.80 o
  -6   7   5       91.42       90.46     12.34 o
  -5   7   5       46.66       48.86     10.39 o
  -4   7   5     3508.67     3654.32     70.23 o
  -3   7   5      281.04      308.76     20.10 o
  -2   7   5     3393.79     3439.29     96.57 o
  -1   7   5      289.81      301.91     14.23 o
   0   7   5       31.51       49.05      5.82 o
   1   7   5      261.50      271.48     13.21 o
   2   7   5     3537.13     3563.18     81.44 o
   3   7   5      266.83      258.25     17.16 o
   4   7   5     3481.62     3543.81     79.40 o
   5   7   5       32.04       49.42     11.44 o
   6   7   5      106.38      151.28     16.05 o
   7   7   5       86.41      120.39     13.79 o
  -6   8   5      885.63      827.72     37.49 o
  -5   8   5     1047.60     1047.87     47.89 o
  -4   8   5      367.47      375.65     18.33 o
  -3   8   5     2165.42     2060.13     63.47 o
  -2   8   5     1141.39     1169.36     65.48 o
  -1   8   5      489.14      487.67     17.42 o
   0   8   5     2255.67     2287.18     55.84 o
   1   8   5      600.61      595.52     20.67 o
   2   8   5     1157.85     1183.90     41.10 o
   3   8   5     2193.34     2290.02     66.99 o
   4   8   5      348.99      362.58     20.33 o
   5   8   5     1121.42     1078.69     58.09 o
  -4   9   5      179.33      192.02     19.90 o
  -1   9   5      806.68      831.84     27.69 o
   0   9   5     1314.17     1326.58     47.38 o
   1   9   5      802.81      864.03     30.96 o
   2   9   5      157.14      153.79     13.50 o
   3   9   5       63.76       82.52     10.33 o
   4   9   5      153.52      163.11     12.95 o
   5   9   5     1057.00      976.42     44.06 o
  -3  10   5       59.45       54.54     10.80 o
  -2  10   5      551.98      511.57     28.68 o
   0  10   5      656.69      629.08     42.36 o
   1  10   5      158.97      174.13     23.89 o
   2  10   5      554.39      528.59     21.15 o
   3  10   5       86.28       85.35      8.68 o
   4  10   5      479.28      459.65     29.25 o
   0   0   6      615.08      624.61     31.84 o
   1   0   6     1835.71     1896.46     65.67 o
   2   0   6      914.26     1066.21     67.29 o
   3   0   6       85.93       75.48      8.17 o
   4   0   6     1651.48     1675.21     55.08 o
   5   0   6     3662.64     3493.35    150.64 o
   6   0   6     1022.94      993.25     30.64 o
   7   0   6     1971.26     2137.91     64.97 o
   8   0   6       86.30      108.93     14.65 o
   9   0   6      429.95      407.47     17.90 o
  10   0   6      109.06      107.75      9.70 o
 -10   1   6      191.88      176.56     16.71 o
  -9   1   6      992.75      966.70     29.16 o
  -8   1   6      617.17      665.25     24.69 o
  -7   1   6      149.76      172.17     13.08 o
  -6   1   6     1658.97     1608.54     37.20 o
  -5   1   6      988.59      932.44     29.24 o
  -4   1   6     6118.43     6384.53    206.02 o
  -3   1   6     1360.76     1305.01     32.35 o
  -2   1   6     1987.99     2032.56     65.44 o
  -1   1   6     5023.67     5146.52    119.73 o
   0   1   6     1154.54     1132.74     30.16 o
   1   1   6     5131.72     5295.01    143.07 o
   2   1   6     1967.43     1973.10     59.92 o
   3   1   6     1541.10     1536.70     64.47 o
   4   1   6     6221.50     6298.99    251.94 o
   5   1   6     1073.73     1009.22     54.50 o
   6   1   6     1464.29     1467.02     41.71 o
   7   1   6      112.56      136.12     14.58 o
   8   1   6      559.96      626.84     29.49 o
   9   1   6     1030.27     1027.06     36.04 o
  10   1   6      240.12      230.50     18.46 o
  -9   2   6      709.87      687.36     41.01 o
  -8   2   6     1923.47     1910.35     47.97 o
  -7   2   6     1170.47     1154.22     29.84 o
  -6   2   6      257.13      266.31     10.91 o
  -5   2   6     1050.42     1087.95     22.56 o
  -4   2   6     2654.27     2679.59     58.85 o
  -3   2   6     1514.05     1475.58     34.97 o
  -2   2   6     3371.96     3351.25     80.84 o
  -1   2   6     3341.88     3225.84     78.12 o
   0   2   6     1463.98     1508.54     48.00 o
   1   2   6     3567.78     3416.01     97.87 o
   2   2   6     3571.11     3485.20    136.78 o
   3   2   6     1627.09     1522.08     68.01 o
   4   2   6     2489.94     2486.67    112.71 o
   5   2   6     1123.13     1132.85     28.23 o
   6   2   6      274.05      279.83     11.38 o
   7   2   6     1181.92     1151.24     30.06 o
   8   2   6     1880.37     1878.52     49.51 o
   9   2   6      668.44      669.99     23.04 o
  -9   3   6      306.05      304.12     22.26 o
  -8   3   6      571.20      576.41     36.22 o
  -7   3   6      153.66      155.44     13.70 o
  -6   3   6     1993.56     1966.70     43.43 o
  -5   3   6     1543.21     1464.30     24.23 o
  -4   3   6      474.12      489.19     16.11 o
  -3   3   6      857.66      863.36     23.65 o
  -2   3   6     3773.18     3768.84     87.22 o
  -1   3   6     5689.30     6099.96    175.18 o
   0   3   6     3668.21     3485.53     84.69 o
   1   3   6     5885.75     6281.62    146.44 o
   2   3   6     3681.66     3583.98     90.24 o
   3   3   6      800.99      799.55     31.88 o
   4   3   6      432.05      433.11     29.94 o
   5   3   6     1432.57     1399.25     30.44 o
   6   3   6     2048.67     2014.04     40.54 o
   7   3   6      149.87      171.58     11.67 o
   8   3   6      483.76      518.26     21.94 o
   9   3   6      336.01      326.70     19.23 o
  -9   4   6       12.33       11.36      6.69 o
  -8   4   6      182.81      176.69     17.57 o
  -7   4   6     1235.11     1258.36     42.53 o
  -6   4   6      547.15      552.77     24.79 o
  -5   4   6      799.74      811.61     21.58 o
  -4   4   6     1039.52     1039.76     24.14 o
  -3   4   6     1616.10     1698.56     83.08 o
  -2   4   6      100.75      100.15     13.14 o
  -1   4   6     6174.37     5718.79    234.66 o
   0   4   6     3235.35     3362.63    100.04 o
   1   4   6     6274.22     6079.19    141.25 o
   2   4   6       72.41       60.15      6.22 o
   3   4   6     1766.42     1829.28     57.99 o
   4   4   6     1014.01     1006.89     19.59 o
   5   4   6      841.94      824.98     17.93 o
   6   4   6      475.93      469.12     15.22 o
   7   4   6     1164.24     1167.17     43.39 o
   8   4   6      175.08      206.61     22.96 o
   9   4   6       10.16       32.73      9.94 o
  -8   5   6      150.65      159.84     14.78 o
  -7   5   6      425.83      434.53     32.92 o
  -6   5   6      154.24      147.98     22.70 o
  -5   5   6      337.96      309.67     12.19 o
  -4   5   6     1132.15     1082.31     24.51 o
  -3   5   6     3970.71     3771.11    101.48 o
  -2   5   6     2299.63     2134.86     53.33 o
  -1   5   6      652.96      628.64     27.30 o
   0   5   6      837.64      698.30     27.35 o
   1   5   6      701.62      700.00     25.55 o
   2   5   6     2314.62     2212.10     78.28 o
   3   5   6     3980.74     3858.63     74.08 o
   4   5   6     1203.84     1156.91     22.88 o
   5   5   6      384.96      379.08     16.02 o
   6   5   6      156.16      161.77     14.44 o
   7   5   6      370.23      381.02     28.76 o
   8   5   6      139.96      184.72     19.74 o
  -8   6   6      261.64      259.14     16.70 o
  -7   6   6      727.60      733.07     32.16 o
  -6   6   6      931.51      949.09     39.88 o
  -5   6   6      558.63      576.31     20.15 o
  -4   6   6     2771.85     2819.82     63.13 o
  -3   6   6     1310.04     1261.70     36.24 o
  -2   6   6     1844.85     1753.70     45.49 o
  -1   6   6      129.35      131.00      8.54 o
   0   6   6      484.47      422.47     13.05 o
   1   6   6      154.98      143.91      7.66 o
   2   6   6     1823.43     1746.59     53.64 o
   3   6   6     1222.39     1165.74     32.05 o
   4   6   6     2637.72     2657.89     63.19 o
   5   6   6      491.55      514.52     29.68 o
   6   6   6      866.64      900.05     46.96 o
   7   6   6      727.01      700.08     38.28 o
   8   6   6      204.21      253.67     19.73 o
  -7   7   6      524.61      534.06     48.78 o
  -6   7   6     1855.46     1960.68    101.17 o
  -5   7   6      550.25      598.58     28.76 o
  -4   7   6      589.31      599.88     30.21 o
  -3   7   6      169.35      174.23     15.11 o
  -2   7   6       19.13       32.18      8.25 o
  -1   7   6     1045.98      977.83     23.04 o
   0   7   6      460.18      472.17     17.19 o
   1   7   6      949.33      925.28     33.72 o
   2   7   6       22.15       24.84      7.71 o
   3   7   6      146.12      139.64     13.27 o
   4   7   6      605.08      626.76     21.06 o
   5   7   6      582.92      578.05     20.21 o
   6   7   6     1783.89     1813.59     73.51 o
   7   7   6      578.89      523.96     26.60 o
  -6   8   6      431.04      382.95     23.05 o
  -5   8   6     1112.29     1102.74     49.60 o
  -4   8   6      424.34      431.51     27.26 o
  -3   8   6     1137.04     1055.61     48.61 o
  -1   8   6      117.23      109.41      8.44 o
   0   8   6      183.23      172.50     11.65 o
   1   8   6      109.24       99.44     10.82 o
   2   8   6       83.10       81.20     10.12 o
   3   8   6     1170.54     1173.87     75.39 o
   4   8   6      415.84      433.19     22.13 o
   5   8   6     1129.65     1112.31     39.33 o
  -1   9   6      896.41      883.58     47.33 o
   0   9   6       15.31       17.92      5.45 o
   1   9   6      939.39      969.53     33.35 o
   2   9   6      651.15      668.80     30.47 o
   3   9   6     1338.38     1391.59     82.54 o
   4   9   6      257.41      291.81     22.02 o
   5   9   6      144.23      133.46     13.76 o
  -3  10   6      539.16      483.88     27.45 o
   0  10   6      222.82      216.67     13.99 o
   1  10   6     1756.67     1774.37     51.55 o
   2  10   6      346.49      304.55     15.13 o
   3  10   6      552.39      533.00     20.88 o
   1   0   7     2291.61     2482.56     72.88 o
   2   0   7    16172.08    17352.68    463.59 o
   3   0   7     4983.00     5240.78    148.00 o
   4   0   7     5307.63     5315.03    216.09 o
   5   0   7     3423.24     3313.16     75.49 o
   6   0   7      863.12      803.95     27.74 o
   7   0   7        6.34       10.04      7.02 o
   8   0   7      317.12      346.48     28.16 o
   9   0   7        8.88        9.43      6.34 o
  -9   1   7       52.56       55.91      8.11 o
  -8   1   7      273.29      287.13     16.50 o
  -7   1   7      707.43      681.37     24.86 o
  -6   1   7     3473.82     3364.75     67.74 o
  -5   1   7     2929.39     2776.35     57.07 o
  -4   1   7     3022.38     3230.07    136.75 o
  -3   1   7     4711.08     4790.96     98.57 o
  -2   1   7     2147.37     2211.41     55.73 o
  -1   1   7     3984.42     4048.20     95.27 o
   0   1   7     5865.71     5828.70    179.88 o
   1   1   7     3969.43     4026.12    113.55 o
   2   1   7     2119.16     2167.90     93.85 o
   3   1   7     4505.45     4494.75    189.30 o
   4   1   7     3049.38     3120.33    135.60 o
   5   1   7     2930.05     2790.60     65.37 o
   6   1   7     3328.35     3287.31     78.49 o
   7   1   7      728.20      705.26     31.41 o
   8   1   7      295.38      296.85     20.41 o
   9   1   7       67.04       63.63      9.92 o
  -9   2   7      167.45      174.93     15.47 o
  -8   2   7     1452.41     1460.99     39.46 o
  -7   2   7     2431.44     2399.39     73.14 o
  -6   2   7     2681.92     2578.13     48.09 o
  -5   2   7     2959.41     2866.78     49.80 o
  -4   2   7      685.11      671.62     20.57 o
  -3   2   7      234.45      283.45     11.45 o
  -2   2   7     2867.07     3106.17     75.22 o
  -1   2   7     4857.48     4639.63    106.26 o
   0   2   7      932.39      903.44     32.49 o
   1   2   7     4601.14     4381.19    213.74 o
   2   2   7     2776.80     2993.12    126.41 o
   3   2   7      235.93      267.77     22.68 o
   4   2   7      678.96      641.62     39.13 o
   5   2   7     3163.85     2924.21     52.62 o
   6   2   7     2872.48     2775.97     47.23 o
   7   2   7     2669.45     2642.03     54.56 o
   8   2   7     1493.04     1540.25     41.94 o
   9   2   7      200.84      198.77     17.31 o
  -9   3   7     1957.67     2039.98     77.25 o
  -8   3   7      741.80      809.99     43.63 o
  -7   3   7     1081.68     1090.21     36.08 o
  -6   3   7     1145.03     1145.63     32.40 o
  -5   3   7      670.23      647.29     13.49 o
  -4   3   7     1363.45     1365.06     30.68 o
  -3   3   7     2664.24     2632.89     66.16 o
  -2   3   7      383.91      354.94     13.08 o
  -1   3   7      713.50      706.74     26.14 o
   0   3   7      329.71      293.99     15.43 o
   1   3   7      668.21      658.72     26.79 o
   2   3   7      415.24      395.67     19.46 o
   3   3   7     2871.87     2804.58    114.26 o
   4   3   7     1376.21     1350.54     37.05 o
   5   3   7      684.47      699.61     20.79 o
   6   3   7     1081.49     1084.85     29.22 o
   7   3   7     1095.70     1083.49     34.10 o
   8   3   7      785.89      754.83     26.69 o
   9   3   7     1896.07     1863.08     55.69 o
  -9   4   7      839.37      778.13     45.36 o
  -8   4   7     2319.99     2354.34     63.95 o
  -7   4   7      334.02      340.73     19.59 o
  -6   4   7     1042.42     1067.83     38.03 o
  -5   4   7      681.22      669.91     19.01 o
  -4   4   7      988.98      936.82     27.01 o
  -3   4   7      991.80      968.74     53.28 o
  -2   4   7     1084.42      954.48     49.93 o
  -1   4   7     1304.30     1368.66     67.51 o
   0   4   7       45.55       30.17      5.12 o
   1   4   7     1418.35     1500.14     40.54 o
   2   4   7      961.78      901.04     28.78 o
   3   4   7      973.55      942.22     27.26 o
   4   4   7      983.46      934.74     20.41 o
   5   4   7      630.32      624.48     17.94 o
   6   4   7     1022.74      989.82     31.15 o
   7   4   7      311.82      336.32     29.18 o
   8   4   7     2229.87     2185.65    192.78 o
   9   4   7      860.11      815.59     39.58 o
  -8   5   7     1357.65     1323.67     45.20 o
  -7   5   7     1770.45     1730.17     78.94 o
  -6   5   7     2400.72     2425.03    103.92 o
  -5   5   7      428.26      416.84     19.09 o
  -4   5   7      206.81      212.94      8.50 o
  -3   5   7      308.16      310.65     10.38 o
  -2   5   7      769.51      716.64     23.61 o
  -1   5   7     1645.18     1644.71     43.12 o
   0   5   7     5176.36     5270.52    254.67 o
   1   5   7     1660.56     1686.55     43.55 o
   2   5   7      702.18      668.15     14.40 o
   3   5   7      322.71      348.49     10.34 o
   4   5   7      228.20      234.75      7.55 o
   5   5   7      388.94      355.95     19.04 o
   6   5   7     2403.53     2444.88     67.59 o
   7   5   7     1799.46     1701.13     73.83 o
   8   5   7     1423.61     1339.66     58.61 o
  -8   6   7      139.77      147.43     12.71 o
  -7   6   7     1220.69     1243.16     71.59 o
  -6   6   7     1034.60     1043.53     56.53 o
  -5   6   7     2438.18     2535.98     59.41 o
  -4   6   7     1308.48     1260.10     39.53 o
  -3   6   7      389.87      364.82     13.84 o
  -2   6   7     1340.09     1296.10     29.46 o
  -1   6   7     1274.02     1203.31     25.09 o
   0   6   7     2068.24     2012.80     46.94 o
   1   6   7     1260.57     1198.04     31.35 o
   2   6   7     1352.45     1315.47     28.38 o
   3   6   7      369.84      370.69     15.53 o
   4   6   7     1352.50     1325.69     35.64 o
   5   6   7     2340.58     2341.62     96.30 o
   6   6   7      992.73     1022.20     50.05 o
   7   6   7     1255.67     1222.57     54.67 o
   8   6   7      141.09      128.84     13.42 o
  -7   7   7       12.63        9.72      5.74 o
  -6   7   7      408.58      373.85     21.64 o
  -5   7   7     1952.90     2040.69     86.76 o
  -4   7   7     1287.09     1325.43     39.39 o
  -3   7   7     4394.10     4435.90    118.39 o
  -2   7   7     1027.42     1007.51     30.68 o
  -1   7   7     1237.01     1181.13     31.50 o
   0   7   7      264.99      283.73     11.91 o
   1   7   7     1316.18     1364.96     42.69 o
   2   7   7     1001.39     1011.26     37.21 o
   3   7   7     4499.69     4513.40    166.65 o
   4   7   7     1349.37     1357.97     47.67 o
   5   7   7     2076.12     2069.94     80.43 o
   6   7   7      350.30      329.85     21.74 o
   7   7   7        8.75        5.91      4.16 o
  -5   8   7      547.87      533.67     30.57 o
  -4   8   7     2288.17     2228.74     88.17 o
  -3   8   7      406.51      407.68     15.35 o
  -2   8   7     2114.42     2143.27     56.76 o
  -1   8   7     1049.73     1057.09     34.43 o
   0   8   7      150.91      142.82     15.35 o
   1   8   7     1005.50     1057.18     37.16 o
   2   8   7     2194.64     2325.10     84.66 o
   3   8   7      447.53      458.59     22.44 o
   4   8   7     2334.39     2353.37     69.15 o
   5   8   7      585.56      574.69     23.88 o
  -1   9   7      223.25      218.22     20.62 o
   0   9   7     1724.82     1709.58     51.43 o
   1   9   7      233.82      241.89     23.65 o
   2   9   7      929.86      947.27     34.15 o
   3   9   7      109.61      122.63     11.25 o
   4   9   7      293.36      285.95     15.59 o
  -2  10   7       87.13       72.43     11.62 o
   0  10   7      335.37      304.25     22.63 o
   1  10   7      584.39      589.27     21.83 o
   2  10   7       81.64       92.86      8.86 o
   3  10   7        8.19        8.60      3.84 o
   0   0   8      403.76      299.17     22.93 o
   1   0   8      700.14      674.59     25.98 o
   2   0   8       66.79       89.38      9.75 o
   3   0   8      140.21      140.66     12.43 o
   4   0   8     2291.41     2169.85    100.22 o
   5   0   8       38.96       51.92      7.83 o
   6   0   8     6095.28     6043.43    130.47 o
   7   0   8      192.82      205.55     14.73 o
   8   0   8     1186.81     1199.12     35.78 o
   9   0   8       87.08      100.12      9.85 o
  -9   1   8      417.51      391.19     15.97 o
  -8   1   8      865.22      891.41     29.20 o
  -7   1   8     1220.74     1298.33     37.52 o
  -6   1   8       66.80       63.12      8.24 o
  -5   1   8     4518.88     4286.76     93.74 o
  -4   1   8     2357.26     2324.89     74.36 o
  -3   1   8      397.68      382.21     19.63 o
  -2   1   8     1873.52     1854.17     58.56 o
  -1   1   8      179.83      196.51     13.36 o
   0   1   8      266.58      345.10     17.04 o
   1   1   8      141.61      145.58     11.84 o
   2   1   8     1986.27     1815.43     82.18 o
   3   1   8      364.02      321.93     26.65 o
   4   1   8     2325.91     2177.80    103.00 o
   5   1   8     4378.39     4259.05     94.89 o
   6   1   8       72.61       85.40     10.15 o
   7   1   8     1178.60     1227.68     44.99 o
   8   1   8     1026.48     1041.26     37.12 o
   9   1   8      411.51      386.86     28.07 o
  -9   2   8     1420.35     1410.26     44.98 o
  -8   2   8      141.28      124.01     12.26 o
  -7   2   8      611.61      599.04     26.88 o
  -6   2   8      542.43      540.13     16.87 o
  -5   2   8      672.41      646.53     16.13 o
  -4   2   8       95.58      102.14      6.74 o
  -3   2   8     8375.25     8497.38    171.42 o
  -2   2   8      595.93      559.80     19.75 o
  -1   2   8     3863.95     4086.97    120.90 o
   0   2   8      641.13      576.10     24.89 o
   1   2   8     3993.55     4119.82    165.28 o
   2   2   8      490.41      460.67     31.16 o
   3   2   8     8324.07     8380.04    330.87 o
   4   2   8       65.04       77.81     12.95 o
   5   2   8      648.47      600.39     19.74 o
   6   2   8      548.24      539.92     17.49 o
   7   2   8      591.90      603.49     21.11 o
   8   2   8      163.04      159.75     13.48 o
   9   2   8     1440.33     1428.07     63.15 o
  -9   3   8      115.54      105.45     11.66 o
  -8   3   8      249.90      254.92     22.95 o
  -7   3   8     2283.16     2262.73     62.97 o
  -6   3   8       67.80       85.26     21.80 o
  -5   3   8      509.69      468.67     15.98 o
  -4   3   8     1776.27     1693.52     30.03 o
  -3   3   8      694.09      700.71     22.02 o
  -2   3   8     1410.23     1462.29     40.02 o
  -1   3   8    15283.72    15677.01    431.50 o
   0   3   8       16.59        8.21      4.46 o
   1   3   8    15121.43    15359.03    432.57 o
   2   3   8     1531.37     1585.16     70.16 o
   3   3   8      710.98      674.32     40.28 o
   4   3   8     1812.52     1756.66     45.20 o
   5   3   8      457.38      468.27     20.00 o
   6   3   8       53.39       50.77      9.09 o
   7   3   8     2152.38     2189.58     56.45 o
   8   3   8      276.31      280.22     19.11 o
   9   3   8      101.56       92.65      7.60 o
  -9   4   8      226.26      188.30     18.87 o
  -8   4   8      316.64      264.60     44.92 o
  -7   4   8       52.64       57.47     10.21 o
  -6   4   8     2702.09     2801.81     79.45 o
  -5   4   8      366.63      400.44     14.28 o
  -4   4   8      327.72      353.60     15.01 o
  -3   4   8      891.30      905.65     26.36 o
  -2   4   8     2501.30     2342.56    108.75 o
  -1   4   8      149.70      166.70     17.47 o
   0   4   8     7503.19     7303.04    253.23 o
   1   4   8      179.74      183.57     13.20 o
   2   4   8     2649.99     2525.00     78.65 o
   3   4   8      915.16      958.69     21.46 o
   4   4   8      310.92      321.86     13.84 o
   5   4   8      326.29      347.65     14.87 o
   6   4   8     2692.85     2682.38    110.35 o
   7   4   8       60.51       56.22     14.68 o
   8   4   8      308.18      293.19     27.11 o
  -8   5   8      765.50      763.88     37.80 o
  -7   5   8      398.47      376.52     23.43 o
  -6   5   8       11.46       21.42     11.42 o
  -5   5   8        0.12        5.11      3.84 o
  -4   5   8     2096.07     2034.18     40.97 o
  -3   5   8      330.42      301.94     13.39 o
  -2   5   8     4563.28     4328.92     91.06 o
  -1   5   8     2796.73     2562.85     64.45 o
   0   5   8     1057.66     1059.85     29.80 o
   1   5   8     2654.01     2450.70     46.43 o
   2   5   8     4347.51     4140.66     71.05 o
   3   5   8      377.49      348.37     10.73 o
   4   5   8     2014.23     1941.32     35.16 o
   5   5   8        1.32       14.43      6.73 o
   6   5   8        8.18       20.01      7.18 o
   7   5   8      402.76      397.56     28.82 o
   8   5   8      758.64      725.19     37.89 o
  -7   6   8      156.65      178.88     16.11 o
  -6   6   8      691.17      778.23     33.67 o
  -5   6   8      368.01      406.69     18.32 o
  -4   6   8     1713.26     1702.79     49.13 o
  -3   6   8     3053.93     2960.31     76.65 o
  -2   6   8      234.54      219.34     10.72 o
  -1   6   8      519.43      494.03     21.26 o
   0   6   8        8.15       21.33      5.56 o
   1   6   8      529.64      517.14     18.00 o
   2   6   8      228.03      219.71      9.57 o
   3   6   8     2931.87     2850.20     55.83 o
   4   6   8     1714.82     1648.32     42.61 o
   5   6   8      346.43      414.64     28.51 o
   6   6   8      665.82      678.09     37.48 o
   7   6   8      175.97      205.56     18.42 o
  -7   7   8      841.40      880.25     41.26 o
  -6   7   8       39.73       37.74     12.87 o
  -5   7   8     1586.52     1616.63     71.06 o
  -4   7   8       95.91       87.61      8.65 o
  -3   7   8      174.59      180.24     12.41 o
  -2   7   8      535.62      537.92     20.01 o
  -1   7   8      479.27      468.36     16.81 o
   0   7   8       70.72       62.78      6.73 o
   1   7   8      502.67      485.81     22.70 o
   2   7   8      494.19      530.13     24.81 o
   3   7   8      192.94      190.49     15.68 o
   4   7   8       76.86       80.75      7.64 o
   5   7   8     1598.92     1559.12     47.72 o
   6   7   8       43.37       21.80      6.10 o
  -6   8   8     1686.74     1376.39     52.68 o
  -5   8   8      329.39      352.25     22.84 o
  -4   8   8     1501.41     1501.86     41.54 o
  -3   8   8      141.93      163.37      9.24 o
  -2   8   8       19.33       22.10     12.25 o
  -1   8   8      372.00      373.09     17.45 o
   0   8   8      527.62      527.03     23.96 o
   1   8   8      383.87      399.68     19.72 o
   2   8   8       22.20       27.77      7.31 o
   3   8   8      114.17      139.77     17.97 o
   4   8   8     1594.21     1560.12     49.68 o
   5   8   8      313.74      297.19     16.38 o
  -3   9   8      523.13      461.61     28.99 o
  -1   9   8      634.31      629.45     39.34 o
   0   9   8       84.67       82.74      8.55 o
   1   9   8      614.62      610.84     24.70 o
   2   9   8     1513.64     1526.26     56.03 o
   3   9   8      517.97      503.06     29.81 o
   4   9   8     1959.26     1960.23     56.98 o
  -2  10   8      914.51      831.46     38.56 o
   0  10   8     2054.35     1949.89    136.02 o
   1  10   8      244.33      237.30     12.17 o
   2  10   8      866.93      847.66     28.10 o
   1   0   9       47.97       65.90      8.54 o
   2   0   9     2390.02     2338.60     72.79 o
   3   0   9      500.20      473.08     34.05 o
   4   0   9     2689.64     2529.54     74.89 o
   5   0   9     1212.51     1181.63     43.60 o
   6   0   9      500.72      509.22     19.37 o
   7   0   9      372.32      370.50     18.85 o
   8   0   9     1408.88     1412.30     39.31 o
   9   0   9       31.77       31.27      8.30 o
  -9   1   9      158.38      152.07      9.97 o
  -8   1   9       29.99       35.58      8.31 o
  -7   1   9       47.22       55.11      8.70 o
  -6   1   9     2279.06     2245.89     57.31 o
  -5   1   9     2055.18     1991.75     49.84 o
  -4   1   9      648.46      642.75     22.79 o
  -3   1   9     3646.97     3575.44    106.42 o
  -2   1   9     2053.52     2136.81     67.38 o
  -1   1   9      972.95      987.05     36.13 o
   0   1   9     6196.45     6345.31    176.92 o
   1   1   9      899.06      959.24     50.61 o
   2   1   9     2137.11     2093.99     94.60 o
   3   1   9     3658.55     3425.32    148.78 o
   4   1   9      637.87      566.86     21.17 o
   5   1   9     2097.76     2009.80     44.15 o
   6   1   9     2476.04     2527.40     72.37 o
   7   1   9       34.27       48.19      9.54 o
   8   1   9       10.68       26.25      9.67 o
   9   1   9      145.00      145.05     17.94 o
  -9   2   9      705.65      682.31     26.38 o
  -8   2   9       52.15       59.08      8.89 o
  -7   2   9     2442.01     2325.33     67.15 o
  -6   2   9       46.51       44.76      6.39 o
  -5   2   9     2844.46     2761.56     49.38 o
  -4   2   9      753.53      778.88     17.90 o
  -3   2   9       66.12       70.18      6.90 o
  -2   2   9      117.05      126.81     11.78 o
  -1   2   9     4669.23     4544.67    135.22 o
   0   2   9      157.30      184.23     13.48 o
   1   2   9     4754.26     4609.80    185.20 o
   2   2   9      106.18      107.73     14.80 o
   3   2   9       49.99       48.83     11.49 o
   4   2   9      774.56      747.10     25.26 o
   5   2   9     3108.32     2939.70     58.52 o
   6   2   9       70.66       58.52      9.57 o
   7   2   9     2397.10     2270.46     58.02 o
   8   2   9       65.32       56.90     13.70 o
   9   2   9      708.19      679.14     37.55 o
  -8   3   9      587.68      594.31     35.82 o
  -7   3   9      249.03      249.56     24.45 o
  -6   3   9     1154.66     1131.05     38.19 o
  -5   3   9      802.53      752.35     21.29 o
  -4   3   9      415.33      416.79     10.98 o
  -3   3   9     3172.30     3111.91     63.34 o
  -2   3   9     1006.09     1063.19     31.08 o
  -1   3   9     1789.18     1821.82     58.60 o
   0   3   9     4357.47     4490.19    133.51 o
   1   3   9     1731.09     1699.07     59.32 o
   2   3   9      956.98      976.75     53.25 o
   3   3   9     3125.04     2951.38    108.20 o
   4   3   9      465.13      448.53     22.30 o
   5   3   9      809.64      782.65     32.30 o
   6   3   9     1264.55     1269.03     44.04 o
   7   3   9      210.30      228.37     18.60 o
   8   3   9      667.12      669.90     27.63 o
   9   3   9     1119.23     1077.37     48.82 o
  -8   4   9     1838.73     1740.32     72.78 o
  -7   4   9      375.63      371.02     18.98 o
  -6   4   9      279.52      311.11     19.77 o
  -5   4   9      384.77      384.87     16.14 o
  -4   4   9     2196.93     2139.00     51.01 o
  -3   4   9       19.62       29.63      5.73 o
  -2   4   9     2295.66     2197.80     54.68 o
  -1   4   9     1057.84     1042.88     55.06 o
   0   4   9      485.98      445.75     22.69 o
   1   4   9     1051.91     1012.64     34.37 o
   2   4   9     2490.03     2454.54     43.71 o
   3   4   9       19.68       27.49      4.74 o
   4   4   9     2045.53     1961.16     44.11 o
   5   4   9      403.75      423.53     30.78 o
   6   4   9      284.59      302.73     25.70 o
   7   4   9      410.89      386.26     19.85 o
   8   4   9     1783.04     1561.21    154.23 o
  -8   5   9      653.09      648.43     26.80 o
  -7   5   9      371.28      371.79     21.89 o
  -6   5   9     1526.50     1610.37     76.14 o
  -5   5   9      139.66      140.70      7.99 o
  -4   5   9      460.94      454.13     15.29 o
  -3   5   9       55.44       58.89     10.62 o
  -2   5   9     1775.93     1712.81     42.50 o
  -1   5   9        0.82        3.80      3.63 o
   0   5   9     3264.96     3141.40     70.15 o
   1   5   9        4.86        7.08      3.20 o
   2   5   9     1740.79     1709.80     33.34 o
   3   5   9       71.69       62.97      5.22 o
   4   5   9      470.75      440.56     13.85 o
   5   5   9      148.03      151.92     13.32 o
   6   5   9     1533.20     1586.88     47.63 o
   7   5   9      373.71      350.03     26.29 o
   8   5   9      625.21      658.22     33.66 o
  -7   6   9      552.04      523.58     24.52 o
  -6   6   9      139.08      138.18     20.67 o
  -5   6   9     1457.84     1465.01     45.42 o
  -4   6   9      716.92      747.30     26.43 o
  -3   6   9      704.98      695.40     26.24 o
  -2   6   9      470.60      447.13     16.02 o
  -1   6   9      920.23      915.58     49.26 o
   0   6   9     1078.49     1104.94     26.71 o
   1   6   9      879.41      887.33     25.91 o
   2   6   9      391.83      363.94     21.99 o
   3   6   9      747.10      748.12     20.03 o
   4   6   9      677.92      663.10     19.10 o
   5   6   9     1532.80     1547.81     64.16 o
   6   6   9      125.35      143.07     16.45 o
   7   6   9      538.13      548.90     28.85 o
  -6   7   9      265.30      257.40     22.13 o
  -5   7   9      470.65      474.90     32.72 o
  -4   7   9     1240.30     1286.16     38.33 o
  -3   7   9     2382.74     2464.78     65.49 o
  -2   7   9      850.99      887.71     29.36 o
  -1   7   9     1269.19     1191.91     32.24 o
   0   7   9      564.45      574.81     19.63 o
   1   7   9     1257.89     1219.29     32.67 o
   2   7   9      836.06      888.41     34.68 o
   3   7   9     2305.82     2376.50    109.51 o
   4   7   9     1189.08     1207.08     43.40 o
   5   7   9      476.97      452.66     19.63 o
   6   7   9      232.51      197.05     13.36 o
  -5   8   9      404.03      415.14     24.43 o
  -4   8   9      669.53      673.76     22.25 o
  -3   8   9      209.11      233.30     27.78 o
  -2   8   9      742.42      731.50     60.65 o
  -1   8   9     1023.26      981.46     34.47 o
   0   8   9       36.12       44.28      9.05 o
   1   8   9     1081.58     1075.74     37.48 o
   2   8   9      722.26      725.41     29.30 o
   3   8   9      202.81      235.80     16.06 o
   4   8   9      703.52      736.84     28.69 o
   5   8   9      378.14      356.85     26.90 o
  -2   9   9      464.86      475.64     20.10 o
  -1   9   9      139.33      135.81      9.28 o
   0   9   9      979.73     1000.47     35.63 o
   1   9   9      128.75      129.72     13.49 o
   2   9   9      500.42      473.43     21.17 o
   3   9   9       86.27       94.64     10.59 o
   4   9   9      526.22      526.76     21.35 o
   0  10   9        0.66       -5.15      8.31 o
   1  10   9      313.43      298.56     14.34 o
   0   0  10     5501.67     5443.46    218.70 o
   1   0  10      528.93      659.70     27.80 o
   2   0  10     1860.08     1769.71     59.04 o
   3   0  10      496.30      506.11     37.06 o
   4   0  10     1330.77     1311.96     37.17 o
   5   0  10     1841.55     1715.91     46.60 o
   6   0  10     2308.60     2309.88     69.28 o
   7   0  10      315.80      315.61     17.29 o
   8   0  10      159.40      184.14     12.81 o
   9   0  10       11.78        9.94      6.10 o
  -9   1  10       97.60       76.22      8.44 o
  -8   1  10      985.64      971.56     29.08 o
  -7   1  10      571.73      560.34     22.23 o
  -6   1  10      277.65      277.70     18.81 o
  -5   1  10      721.05      705.30     23.86 o
  -4   1  10     3065.53     2816.65     59.65 o
  -3   1  10      975.46     1011.59     41.16 o
  -2   1  10     1633.57     1540.55     53.24 o
  -1   1  10     5381.25     5418.61    154.40 o
   0   1  10        1.79        4.50      4.57 o
   1   1  10     5405.76     5383.94    218.02 o
   2   1  10     1665.58     1532.86     74.57 o
   3   1  10     1089.05     1096.82     58.00 o
   4   1  10     3033.33     2831.88     57.48 o
   5   1  10      631.21      623.86     21.06 o
   6   1  10      236.03      235.88     18.61 o
   7   1  10      486.92      468.52     25.31 o
   8   1  10      932.28      930.94     49.28 o
   9   1  10       86.61      107.63     14.93 o
  -9   2  10     1415.85     1234.22     52.40 o
  -8   2  10      714.02      640.23     24.17 o
  -7   2  10      616.51      616.39     26.25 o
  -6   2  10      364.10      355.36     14.61 o
  -5   2  10      946.93      885.07     21.99 o
  -4   2  10      711.37      712.54     18.30 o
  -3   2  10     3735.46     3634.63     65.32 o
  -2   2  10     1353.49     1300.80     47.05 o
  -1   2  10     3518.95     3477.39    154.23 o
   0   2  10       53.62       68.24     12.50 o
   1   2  10     3466.80     3525.44    146.90 o
   2   2  10     1356.39     1240.54     64.30 o
   3   2  10     3722.13     3577.84    101.01 o
   4   2  10      639.95      623.03     23.36 o
   5   2  10      909.51      896.42     32.20 o
   6   2  10      343.45      373.72     22.86 o
   7   2  10      577.56      603.08     28.23 o
   8   2  10      697.10      682.81     28.40 o
   9   2  10     1403.49     1241.76     36.82 o
  -8   3  10      142.86      170.90     18.34 o
  -7   3  10      969.43      998.04     50.18 o
  -6   3  10      683.13      683.05     30.21 o
  -5   3  10     1579.19     1495.77     37.63 o
  -4   3  10     1019.30      978.22     19.77 o
  -3   3  10       22.32       25.88      3.63 o
  -2   3  10     3376.54     3268.54     84.29 o
  -1   3  10     2122.58     2040.27     65.90 o
   0   3  10     3774.67     3730.16    114.27 o
   1   3  10     2023.19     1909.47     66.53 o
   2   3  10     3318.62     3090.86     72.06 o
   3   3  10       40.61       43.94      6.24 o
   4   3  10      988.54      954.98     36.78 o
   5   3  10     1545.95     1479.38     68.92 o
   6   3  10      612.01      608.54     28.99 o
   7   3  10      961.95      932.69     46.00 o
   8   3  10      175.94      180.49     11.13 o
  -7   4  10      231.89      218.74     13.88 o
  -6   4  10     1458.11     1491.70     48.67 o
  -5   4  10       88.87       79.47      8.32 o
  -4   4  10     1272.06     1289.37     36.87 o
  -3   4  10      909.96      865.32     27.38 o
  -2   4  10     1043.06     1009.09     30.76 o
  -1   4  10     4780.64     4342.21    115.27 o
   0   4  10     1991.80     1802.43     34.18 o
   1   4  10     4712.37     4559.79     75.22 o
   2   4  10      994.85      965.94     22.42 o
   3   4  10     1005.82      938.04     23.99 o
   4   4  10     1247.58     1239.45     35.52 o
   5   4  10      100.06       92.16     14.90 o
   6   4  10     1473.07     1488.95     47.91 o
   7   4  10      243.06      247.20     17.83 o
   8   4  10      318.01      288.53     26.93 o
  -7   5  10      116.84      135.44     12.88 o
  -6   5  10      121.04       93.98     12.92 o
  -5   5  10      993.12     1004.00     35.78 o
  -4   5  10     2468.94     2460.41     55.48 o
  -3   5  10     1593.01     1533.33     40.25 o
  -2   5  10     3883.12     3762.34     85.33 o
  -1   5  10      440.06      413.74     16.11 o
   0   5  10     2567.31     2414.34     56.83 o
   1   5  10      402.05      372.60     12.86 o
   2   5  10     4166.33     3937.93     72.66 o
   3   5  10     1584.42     1545.68     31.56 o
   4   5  10     2589.08     2474.69     46.37 o
   5   5  10     1037.03     1039.65     35.53 o
   6   5  10      118.17      102.84     10.61 o
   7   5  10      146.56      148.56     17.51 o
   8   5  10      554.11      499.86     26.27 o
  -7   6  10      377.08      382.75     26.93 o
  -6   6  10      466.05      452.90     31.39 o
  -5   6  10     1617.68     1579.81     47.07 o
  -4   6  10      383.55      371.68     18.02 o
  -3   6  10     2465.83     2457.47     68.23 o
  -2   6  10      232.77      248.98     13.81 o
  -1   6  10     1367.80     1335.12     41.36 o
   0   6  10       60.32       68.22      6.50 o
   1   6  10     1316.39     1337.09     35.90 o
   2   6  10      187.90      192.01     11.91 o
   3   6  10     2523.18     2476.61     49.63 o
   4   6  10      326.31      308.48     12.58 o
   5   6  10     1523.00     1456.87     63.12 o
   6   6  10      447.85      408.72     25.67 o
   7   6  10      356.24      341.07     20.62 o
  -6   7  10      525.89      560.54     32.04 o
  -5   7  10      308.93      333.66     25.43 o
  -4   7  10      521.75      534.06     20.51 o
  -3   7  10      166.04      158.97     10.98 o
  -2   7  10      141.41      148.08     11.09 o
  -1   7  10     2957.28     2862.07     66.02 o
   0   7  10        1.00       13.26      5.69 o
   1   7  10     3019.85     2922.28     66.27 o
   2   7  10      165.61      158.60     13.94 o
   3   7  10      171.45      176.33     14.70 o
   4   7  10      487.64      471.84     23.53 o
  -5   8  10      527.28      499.65     26.13 o
  -4   8  10      333.03      323.47     13.29 o
  -3   8  10     1137.37     1100.64     85.72 o
  -2   8  10      539.28      559.61     19.42 o
  -1   8  10      169.47      172.71     12.00 o
   0   8  10     1724.92     1721.10     53.15 o
   1   8  10      149.21      139.74     12.61 o
   2   8  10      505.19      514.11     35.07 o
   3   8  10     1077.72     1084.27     54.21 o
   4   8  10      330.84      320.28     17.19 o
  -2   9  10     2030.20     2095.22     69.74 o
  -1   9  10      300.63      313.44     25.55 o
   0   9  10      443.43      459.90     24.86 o
   1   9  10      291.30      286.43     15.24 o
   2   9  10     2032.76     1938.70     58.15 o
   3   9  10      359.60      363.68     17.03 o
   1   0  11     3628.66     3877.76    115.33 o
   2   0  11      239.55      226.25     23.04 o
   3   0  11     7664.31     7735.00    202.12 o
   4   0  11     1073.79     1058.19     40.21 o
   5   0  11     1296.92     1283.55     38.23 o
   6   0  11      257.40      274.80     19.47 o
   7   0  11       67.01       66.83     11.80 o
   8   0  11      614.00      621.06     26.88 o
  -8   1  11      237.35      218.53     14.90 o
  -7   1  11     1378.65     1370.54     37.80 o
  -6   1  11      662.78      632.87     36.50 o
  -5   1  11      774.92      725.39     31.64 o
  -4   1  11     1156.31     1077.27     31.86 o
  -3   1  11      671.19      639.13     19.19 o
  -2   1  11     1060.46      999.42     40.70 o
  -1   1  11     4733.89     4929.01    144.98 o
   0   1  11      346.92      328.54     26.75 o
   1   1  11     4793.55     5123.60    205.59 o
   2   1  11     1122.11     1144.91     59.66 o
   3   1  11      648.02      628.04     22.42 o
   4   1  11     1173.20     1144.95     33.95 o
   5   1  11      695.20      690.03     25.71 o
   6   1  11      582.55      562.04     27.47 o
   7   1  11     1252.41     1207.07     62.52 o
   8   1  11      248.51      244.63     23.48 o
   9   1  11      747.27      690.52     32.67 o
  -8   2  11      665.67      616.45     36.44 o
  -7   2  11     1324.43     1303.47     60.22 o
  -6   2  11     3188.41     3214.74     88.57 o
  -5   2  11     1637.79     1620.32     37.25 o
  -4   2  11      371.99      357.23     12.82 o
  -3   2  11       52.74       64.16      5.87 o
  -2   2  11     2090.93     2010.65     54.90 o
  -1   2  11     1109.47     1132.36     60.00 o
   0   2  11     4601.33     4314.24    179.87 o
   1   2  11     1048.17     1074.28     59.10 o
   2   2  11     2091.26     2032.16     61.94 o
   3   2  11       53.17       72.12      8.32 o
   4   2  11      397.08      396.27     17.93 o
   5   2  11     1615.52     1576.04     52.33 o
   6   2  11     3287.71     3171.10     89.62 o
   7   2  11     1338.57     1295.79     45.00 o
   8   2  11      689.71      619.98     26.10 o
  -8   3  11      826.85      825.81     37.29 o
  -7   3  11      434.96      445.28     29.71 o
  -6   3  11      651.92      645.63     25.23 o
  -5   3  11     1694.94     1688.00     47.54 o
  -4   3  11     1618.91     1561.45     31.16 o
  -3   3  11     1762.12     1743.95     31.34 o
  -2   3  11     1719.30     1614.04     29.80 o
  -1   3  11     1527.96     1478.16     29.60 o
   0   3  11      192.39      201.12      8.80 o
   1   3  11     1449.61     1413.23     32.20 o
   2   3  11     1766.30     1648.45     36.21 o
   3   3  11     1722.60     1656.61     44.47 o
   4   3  11     1632.28     1595.73     53.08 o
   5   3  11     1632.28     1560.15     82.46 o
   6   3  11      635.24      603.86     28.59 o
   7   3  11      423.89      417.01     17.91 o
   8   3  11      842.08      814.08     23.53 o
  -7   4  11      482.35      429.15     25.99 o
  -6   4  11      400.89      355.62     19.88 o
  -5   4  11      207.92      231.27     12.75 o
  -4   4  11     1558.14     1544.12     49.77 o
  -3   4  11     2652.25     2630.49     61.21 o
  -2   4  11     2794.66     2743.77     53.92 o
  -1   4  11     1223.86     1199.11     22.39 o
   0   4  11      126.04      127.65      7.06 o
   1   4  11     1228.62     1220.70     26.12 o
   2   4  11     2776.55     2761.19     50.78 o
   3   4  11     2505.98     2447.89     51.36 o
   4   4  11     1696.41     1683.54     51.38 o
   5   4  11      224.25      228.99     17.02 o
   6   4  11      395.07      401.36     40.14 o
   7   4  11      477.06      478.64     20.28 o
   8   4  11       49.62       39.18      9.74 o
  -7   5  11     1023.69      976.82     49.02 o
  -6   5  11      390.87      382.55     32.90 o
  -5   5  11      730.50      724.62     28.87 o
  -4   5  11      258.74      254.18     11.80 o
  -3   5  11       69.35       72.49      9.25 o
  -2   5  11     1992.06     1997.09     49.50 o
  -1   5  11     2391.13     2310.72     55.66 o
   0   5  11     1871.12     1837.41     46.21 o
   1   5  11     2372.62     2301.47     46.61 o
   2   5  11     2009.55     1980.46     41.62 o
   3   5  11       71.52       88.49      8.69 o
   4   5  11      276.52      281.09     15.00 o
   5   5  11      772.56      778.89     29.10 o
   6   5  11      434.60      438.99     19.68 o
   7   5  11     1066.66     1003.69     45.24 o
  -7   6  11      426.99      440.52     27.85 o
  -6   6  11     1392.66     1378.50     63.46 o
  -5   6  11     1068.23     1062.40     34.92 o
  -4   6  11      540.01      541.29     23.25 o
  -3   6  11      501.78      516.79     22.81 o
  -2   6  11      690.77      703.55     26.64 o
  -1   6  11      486.72      489.44     21.90 o
   0   6  11      970.01      934.96     32.65 o
   1   6  11      525.00      513.80     19.57 o
   2   6  11      730.03      719.59     24.45 o
   3   6  11      574.57      564.68     17.13 o
   4   6  11      588.33      556.32     16.54 o
   5   6  11     1004.62     1014.69     46.44 o
   6   6  11     1372.64     1447.37     57.49 o
  -6   7  11      104.08       97.35     14.16 o
  -5   7  11      109.26      100.78     16.06 o
  -4   7  11     1864.97     1877.90     53.18 o
  -3   7  11      276.59      300.02     20.78 o
  -2   7  11     1528.62     1459.66     64.04 o
  -1   7  11       57.76       66.54      8.18 o
   0   7  11        9.95       16.05      7.67 o
   1   7  11       47.83       58.58      7.60 o
   2   7  11     1537.05     1518.76     53.14 o
   3   7  11      274.98      305.71     18.44 o
   4   7  11     1981.65     1905.49     58.24 o
  -4   8  11      374.63      345.69     21.43 o
  -3   8  11      724.46      742.88     42.91 o
  -2   8  11      182.53      194.33     10.83 o
  -1   8  11      393.06      382.92     23.11 o
   0   8  11      452.75      447.93     20.57 o
   1   8  11      399.62      378.42     20.00 o
   2   8  11      215.91      223.04     14.75 o
   3   8  11      748.87      804.34     29.72 o
   4   8  11      388.50      313.58     16.32 o
  -2   9  11      103.57      108.60      8.02 o
  -1   9  11      714.19      694.73     64.27 o
   0   9  11      710.48      700.98     24.99 o
   1   9  11      727.49      712.88     25.46 o
   2   9  11       87.19       96.69      8.86 o
   3   9  11        5.11        8.81      4.54 o
   0   0  12     3189.72     3198.15    139.73 o
   1   0  12     4695.38     4469.88    132.83 o
   2   0  12     1245.15     1166.58     33.41 o
   3   0  12      306.67      324.44     15.95 o
   4   0  12       65.81       62.69     11.79 o
   5   0  12     1445.09     1427.14     66.54 o
   6   0  12      214.24      211.17     24.34 o
   7   0  12     3599.22     3570.19    135.04 o
   8   0  12      169.64      151.26     13.18 o
  -8   1  12        6.75        3.84      5.28 o
  -7   1  12      217.93      228.47     16.93 o
  -6   1  12     1844.55     1875.26     78.29 o
  -5   1  12      749.21      727.82     39.94 o
  -4   1  12      300.71      281.08     18.59 o
  -3   1  12     4044.88     3761.22     75.94 o
  -2   1  12     1041.85      951.66     29.66 o
  -1   1  12     1223.14     1153.04     43.99 o
   0   1  12     2427.93     2203.88     70.37 o
   1   1  12     1262.41     1199.93     41.34 o
   2   1  12      970.00      892.95     27.75 o
   3   1  12     4015.27     3898.07     86.81 o
   4   1  12      311.55      314.72     16.72 o
   5   1  12      706.55      703.41     31.37 o
   6   1  12     1821.01     1848.84     58.42 o
   7   1  12      239.54      221.20     24.18 o
   8   1  12        0.97       -1.14      8.72 o
  -8   2  12      933.13      935.66     43.86 o
  -7   2  12      123.21      132.19     12.20 o
  -6   2  12      257.59      253.51     17.20 o
  -5   2  12      799.64      765.89     22.11 o
  -4   2  12     3221.08     3116.85     58.56 o
  -3   2  12      243.27      234.40     12.74 o
  -2   2  12     2764.37     2690.03     60.95 o
  -1   2  12      104.93      112.26      8.04 o
   0   2  12     1402.11     1300.37     36.76 o
   1   2  12      121.99      119.67     10.07 o
   2   2  12     2661.70     2524.64     62.31 o
   3   2  12      300.77      280.55     13.17 o
   4   2  12     3173.27     3088.21     73.86 o
   5   2  12      884.71      866.03     33.98 o
   6   2  12      229.71      232.59     18.53 o
   7   2  12      145.65      159.06     15.08 o
   8   2  12      887.14      847.54     24.83 o
  -8   3  12      459.39      351.99     17.79 o
  -7   3  12      151.05      151.01     17.26 o
  -6   3  12     1211.00     1197.10     58.78 o
  -5   3  12      343.97      345.18     16.94 o
  -4   3  12     1662.88     1586.01     39.68 o
  -3   3  12     1211.66     1136.85     23.22 o
  -2   3  12      269.14      319.88     15.12 o
  -1   3  12      253.79      258.07     10.01 o
   0   3  12      731.37      716.45     18.50 o
   1   3  12      189.48      200.39     10.24 o
   2   3  12      326.41      318.19     12.77 o
   3   3  12     1244.00     1188.37     34.65 o
   4   3  12     1674.10     1597.91     51.40 o
   5   3  12      353.68      365.29     18.19 o
   6   3  12     1179.60     1149.17     33.96 o
   7   3  12      160.79      179.51     12.10 o
   8   3  12      399.46      385.53     13.70 o
  -7   4  12     1183.07     1128.78     54.42 o
  -6   4  12      482.96      469.01     21.97 o
  -5   4  12     1800.65     1804.64     44.79 o
  -4   4  12      875.63      827.54     31.79 o
  -3   4  12      554.92      534.07     24.31 o
  -2   4  12     1347.67     1289.82     30.98 o
  -1   4  12      669.27      609.81     16.38 o
   0   4  12     2453.49     2398.51     44.74 o
   1   4  12      702.61      684.08     17.71 o
   2   4  12     1456.14     1492.78     32.83 o
   3   4  12      542.55      523.48     24.77 o
   4   4  12      941.79      863.56     33.02 o
   5   4  12     1823.15     1819.53     55.58 o
   6   4  12      485.92      486.39     22.64 o
   7   4  12     1121.81     1098.90     34.75 o
  -7   5  12      295.50      295.70     24.22 o
  -6   5  12      296.46      293.60     28.07 o
  -5   5  12      629.16      621.61     25.98 o
  -4   5  12      477.93      449.76     15.69 o
  -3   5  12     1377.92     1433.35     44.93 o
  -2   5  12       33.40       35.60      7.83 o
  -1   5  12     2610.40     2594.13     71.62 o
   0   5  12     1196.11     1181.36     39.74 o
   1   5  12     2510.85     2506.32     56.85 o
   2   5  12       25.41       35.34      6.26 o
   3   5  12     1323.96     1385.20     36.29 o
   4   5  12      463.90      467.61     18.87 o
   5   5  12      622.68      616.15     25.00 o
   6   5  12      316.55      312.56     15.90 o
   7   5  12      277.89      302.34     20.17 o
  -6   6  12       62.17       50.75     13.62 o
  -5   6  12      200.03      204.11     13.81 o
  -4   6  12     1523.99     1576.64     47.54 o
  -3   6  12      422.82      439.22     21.89 o
  -2   6  12     2204.99     2242.41     63.87 o
  -1   6  12     1757.36     1780.08     52.95 o
   0   6  12     1481.34     1432.74     44.98 o
   1   6  12     1755.59     1750.70     52.86 o
   2   6  12     2260.48     2261.98     55.39 o
   3   6  12      410.44      420.04     14.29 o
   4   6  12     1538.37     1561.77     38.89 o
   5   6  12      198.28      210.84     16.60 o
   6   6  12       62.81       43.81      9.39 o
  -5   7  12       18.42        8.46      8.22 o
  -4   7  12      226.43      226.88     12.32 o
  -3   7  12      123.86      127.46     10.54 o
  -2   7  12     2120.60     2074.45     80.75 o
  -1   7  12     1100.42     1118.60     31.39 o
   0   7  12     2419.87     2429.62     57.37 o
   1   7  12     1075.79     1061.82     30.67 o
   2   7  12     2094.86     2088.28     49.61 o
   3   7  12      136.20      140.48     12.61 o
   4   7  12      259.18      236.94     17.96 o
  -4   8  12      450.18      360.76     20.23 o
  -3   8  12      117.63      122.12     10.27 o
  -2   8  12      740.32      781.84     27.93 o
  -1   8  12     1326.34     1314.42     79.34 o
   0   8  12      427.26      451.58     20.23 o
   1   8  12     1322.91     1354.89     43.29 o
   2   8  12      744.79      780.33     29.43 o
   3   8  12      121.71      122.46     10.36 o
   4   8  12      438.19      446.05     28.45 o
  -1   9  12      819.98      860.03     32.53 o
   0   9  12       21.64       25.24      9.47 o
   1   9  12      788.48      789.18     27.23 o
   2   9  12       13.95       16.33      4.89 o
   1   0  13      361.73      321.92     15.55 o
   2   0  13       36.18       47.49      9.50 o
   3   0  13     1569.15     1535.08     42.42 o
   4   0  13      261.33      287.97     26.79 o
   5   0  13        3.95       11.39     11.17 o
   6   0  13       69.33       73.91     15.98 o
   7   0  13     1092.44     1008.61     37.47 o
   8   0  13        7.43       15.64      6.22 o
  -8   1  13      566.70      525.33     34.71 o
  -7   1  13      877.01      892.75     33.28 o
  -6   1  13      170.84      160.09     20.24 o
  -5   1  13      448.35      501.47     33.83 o
  -4   1  13     1061.18     1063.73     53.57 o
  -3   1  13       50.78       64.86     13.80 o
  -2   1  13      956.10      891.11     35.54 o
  -1   1  13     3342.98     3324.00    104.56 o
   0   1  13       30.99       45.32      6.88 o
   1   1  13     3288.36     3217.95     75.03 o
   2   1  13      976.95      919.07     25.21 o
   3   1  13       60.60       81.45      8.44 o
   4   1  13     1062.43     1112.09     39.88 o
   5   1  13      510.75      549.55     26.69 o
   6   1  13      160.67      160.21     14.95 o
   7   1  13      966.36      991.08     47.79 o
   8   1  13      579.95      588.13     22.24 o
  -8   2  13      331.27      285.95     20.04 o
  -7   2  13      329.62      277.83     20.35 o
  -6   2  13     2078.25     2154.07     62.79 o
  -5   2  13     1061.38     1071.39     60.57 o
  -4   2  13     1367.72     1420.95     44.98 o
  -3   2  13      291.92      301.23     14.74 o
  -2   2  13      700.75      663.93     22.32 o
  -1   2  13      194.78      205.14     10.69 o
   0   2  13     4895.68     4629.35    103.46 o
   1   2  13      169.49      179.63     12.43 o
   2   2  13      660.41      632.96     20.46 o
   3   2  13      317.04      298.77     13.84 o
   4   2  13     1465.86     1478.07     40.66 o
   5   2  13     1072.35     1113.02     33.46 o
   6   2  13     2097.85     2158.45     53.00 o
   7   2  13      324.38      307.84     14.40 o
   8   2  13      356.69      355.22     16.09 o
  -7   3  13      466.17      467.98     28.45 o
  -6   3  13      252.25      238.25     24.51 o
  -5   3  13      455.38      445.71     19.57 o
  -4   3  13     3565.47     3565.79     76.53 o
  -3   3  13      214.24      216.90      9.33 o
  -2   3  13     2424.53     2430.25     42.20 o
  -1   3  13     1140.98     1128.53     25.75 o
   0   3  13        6.62       12.87      4.71 o
   1   3  13     1165.14     1154.58     28.57 o
   2   3  13     2371.95     2359.18     65.46 o
   3   3  13      221.30      224.94     17.21 o
   4   3  13     3445.46     3468.13     96.06 o
   5   3  13      479.22      509.47     20.98 o
   6   3  13      217.08      213.30     13.46 o
   7   3  13      506.05      516.55     18.54 o
  -6   4  13      277.99      255.98     18.10 o
  -5   4  13     1781.85     1825.08     44.31 o
  -4   4  13      184.94      189.24     19.30 o
  -3   4  13     3678.34     3759.60    149.74 o
  -2   4  13     1099.82     1159.68     30.39 o
  -1   4  13     2236.57     2236.33     45.10 o
   0   4  13      392.26      385.21     12.81 o
   1   4  13     2020.58     2053.20     41.17 o
   2   4  13     1101.93     1095.00     31.42 o
   3   4  13     3659.68     3668.09     98.94 o
   4   4  13      170.03      169.69     15.17 o
   5   4  13     1696.73     1715.72     53.67 o
   6   4  13      278.40      279.04     16.48 o
   7   4  13      145.29      139.50     20.24 o
  -6   5  13      174.43      173.98     22.19 o
  -5   5  13     1355.26     1412.40     43.58 o
  -4   5  13      731.66      715.17     21.46 o
  -3   5  13      361.85      371.02     19.36 o
  -2   5  13       88.15       95.73     12.73 o
  -1   5  13     2117.56     2271.11     81.15 o
   0   5  13      562.54      567.31     24.98 o
   1   5  13     2112.18     2131.71     50.16 o
   2   5  13      129.83      127.73      9.62 o
   3   5  13      364.69      358.34     15.44 o
   4   5  13      796.77      820.54     34.91 o
   5   5  13     1302.98     1319.53     41.37 o
   6   5  13      179.14      165.85     11.14 o
  -6   6  13      881.15      910.08     43.90 o
  -5   6  13        3.33        3.90      4.54 o
  -4   6  13     1018.88     1019.04     33.70 o
  -3   6  13      257.55      268.53     14.95 o
  -2   6  13      337.99      348.54     17.95 o
  -1   6  13      342.55      353.68     18.19 o
   0   6  13      404.74      432.02     20.76 o
   1   6  13      324.89      309.67     17.69 o
   2   6  13      301.67      305.47     15.57 o
   3   6  13      228.88      218.21      9.92 o
   4   6  13      982.36      974.29     26.67 o
   5   6  13        3.43        5.81      4.57 o
  -5   7  13      215.94      215.63     18.35 o
  -4   7  13      493.65      532.29     19.45 o
  -3   7  13      228.51      222.63     12.96 o
  -2   7  13      985.38     1020.86     40.65 o
  -1   7  13      142.15      122.67      9.57 o
   0   7  13      237.34      227.39     12.88 o
   1   7  13      145.32      158.30     10.84 o
   2   7  13     1003.13      967.17     38.37 o
   3   7  13      226.60      210.10     14.43 o
   4   7  13      458.22      444.98     32.67 o
  -3   8  13      179.08      187.43     13.43 o
  -2   8  13      109.57      112.41     13.80 o
  -1   8  13      300.45      293.47     16.27 o
   0   8  13      325.88      343.00     16.70 o
   1   8  13      293.10      264.89     15.09 o
   2   8  13      114.67      117.86     10.03 o
   3   8  13      174.51      186.12     11.59 o
   0   0  14      796.15      712.83     40.69 o
   1   0  14     5063.92     4874.18    106.75 o
   2   0  14      454.40      429.75     18.88 o
   3   0  14      631.42      616.43     24.06 o
   4   0  14       51.56       63.71     10.23 o
   5   0  14     1352.74     1431.49     66.43 o
   6   0  14      584.16      607.77     37.56 o
   7   0  14      566.36      591.78     25.72 o
  -7   1  14      529.70      532.66     27.58 o
  -6   1  14      359.84      370.52     20.40 o
  -5   1  14      210.91      202.76     22.22 o
  -4   1  14      275.80      307.83     26.39 o
  -3   1  14     1587.92     1552.56     69.31 o
  -2   1  14     2285.78     2265.63     91.28 o
  -1   1  14     2266.95     2167.62     54.89 o
   0   1  14     3839.81     3765.65     85.57 o
   1   1  14     2265.77     2232.19     55.40 o
   2   1  14     2273.49     2232.46     48.82 o
   3   1  14     1538.64     1560.38     41.95 o
   4   1  14      254.40      276.08     15.41 o
   5   1  14      228.97      239.54     14.59 o
   6   1  14      406.55      402.70     17.64 o
   7   1  14      540.12      556.15     19.87 o
  -7   2  14      105.14      100.58     15.58 o
  -6   2  14      127.43      128.36     12.11 o
  -5   2  14      244.76      257.93     21.73 o
  -4   2  14     2606.20     2617.22    115.44 o
  -3   2  14     1775.67     1752.43     62.55 o
  -2   2  14     2467.57     2438.75     60.12 o
  -1   2  14      970.40      966.53     29.43 o
   0   2  14      274.14      276.83     15.02 o
   1   2  14      995.64     1005.01     31.33 o
   2   2  14     2510.83     2441.25     52.18 o
   3   2  14     1705.74     1663.17     44.63 o
   4   2  14     2738.62     2754.62     64.23 o
   5   2  14      238.65      225.33     16.99 o
   6   2  14      122.21      121.09     10.74 o
   7   2  14      129.35      140.11     10.41 o
  -7   3  14      332.33      291.23     18.17 o
  -6   3  14     1760.54     1781.18     76.01 o
  -5   3  14      835.40      793.96     27.26 o
  -4   3  14     1100.41     1123.89     34.77 o
  -3   3  14      882.97      832.92     33.39 o
  -2   3  14      200.22      199.92      9.50 o
  -1   3  14      678.43      720.29     21.17 o
   0   3  14      473.98      480.96     16.65 o
   1   3  14      768.93      762.61     24.23 o
   2   3  14      223.05      217.29     16.90 o
   3   3  14      917.00      932.53     34.43 o
   4   3  14     1009.21      985.40     31.63 o
   5   3  14      827.59      814.84     27.02 o
   6   3  14     1772.43     1791.09     44.18 o
   7   3  14      322.29      317.02     13.50 o
  -6   4  14      353.57      334.71     27.15 o
  -5   4  14     1486.12     1486.33     36.85 o
  -4   4  14      316.28      277.53     18.09 o
  -3   4  14       24.96       43.69      9.23 o
  -2   4  14      357.63      384.89     15.56 o
  -1   4  14     1280.99     1353.34     34.56 o
   0   4  14        5.35       11.00      4.20 o
   1   4  14     1249.85     1307.80     31.46 o
   2   4  14      383.64      416.48     17.16 o
   3   4  14       40.20       53.75      9.88 o
   4   4  14      332.80      342.11     19.51 o
   5   4  14     1372.22     1363.84     44.80 o
   6   4  14      362.61      399.46     24.01 o
   7   4  14      913.60      914.45     40.16 o
  -6   5  14      429.27      407.92     27.39 o
  -5   5  14      547.34      537.83     22.06 o
  -4   5  14      867.08      866.28     31.47 o
  -3   5  14     1259.62     1340.46     43.75 o
  -2   5  14      165.02      155.09     13.06 o
  -1   5  14      187.53      195.26     14.68 o
   0   5  14        4.35        9.09      6.05 o
   1   5  14      198.75      214.85     11.36 o
   2   5  14      135.65      151.21     10.49 o
   3   5  14     1336.24     1335.14     42.19 o
   4   5  14      838.14      848.49     25.80 o
   5   5  14      496.69      469.84     19.81 o
   6   5  14      480.25      417.45     22.89 o
  -5   6  14       75.48       73.71     14.39 o
  -4   6  14      819.60      837.89     34.20 o
  -3   6  14      102.53      105.05     14.94 o
  -2   6  14     2111.86     2186.31     61.86 o
  -1   6  14      618.26      658.30     25.65 o
   0   6  14     1298.55     1312.90     42.15 o
   1   6  14      524.61      573.33     24.55 o
   2   6  14     2116.30     2152.58     52.74 o
   3   6  14       69.44       88.03      8.76 o
   4   6  14      829.45      731.47     27.33 o
  -4   7  14       54.20       47.06      8.46 o
  -3   7  14       91.66       95.74      8.29 o
  -2   7  14     1665.00     1642.20     45.93 o
  -1   7  14      890.77      908.49     26.08 o
   0   7  14     4419.99     4479.19     95.77 o
   1   7  14      890.19      871.28     25.38 o
   2   7  14     1615.00     1564.91     38.40 o
   3   7  14      105.38       89.89      9.55 o
   4   7  14       64.05       49.49      9.83 o
  -2   8  14      559.54      569.34     25.99 o
  -1   8  14     1863.98     1892.04     75.02 o
   0   8  14     1198.29     1220.78     38.42 o
   1   8  14     1842.92     1908.65     55.00 o
   2   8  14      641.64      611.26     22.64 o
   1   0  15      179.97      169.00     14.03 o
   2   0  15      799.28      834.67     61.45 o
   3   0  15      177.83      155.42     15.12 o
   4   0  15     1617.33     1671.59     53.52 o
   5   0  15        3.12       11.29      7.12 o
   6   0  15       74.72       81.08      8.78 o
   7   0  15     1111.64     1112.99     29.72 o
  -7   1  15     1636.03     1561.31     74.96 o
  -6   1  15      622.51      654.85     26.76 o
  -5   1  15      674.56      710.45     38.80 o
  -4   1  15       99.96      121.04     18.46 o
  -3   1  15      137.95      136.26     17.40 o
  -2   1  15     1454.44     1457.30     66.03 o
  -1   1  15      416.15      400.50     21.47 o
   0   1  15     1611.34     1587.75     60.03 o
   1   1  15      491.59      485.23     23.44 o
   2   1  15     1447.41     1424.14     47.68 o
   3   1  15      154.96      161.32     12.06 o
   4   1  15      104.67      128.21     11.66 o
   5   1  15      631.96      655.04     23.37 o
   6   1  15      599.84      624.43     22.07 o
   7   1  15     1549.76     1561.19     37.84 o
  -7   2  15      701.89      730.10     36.64 o
  -6   2  15     1116.46     1057.83     69.22 o
  -5   2  15      234.86      270.84     21.22 o
  -4   2  15      555.09      597.76     34.92 o
  -3   2  15      402.84      423.98     29.34 o
  -2   2  15      824.02      818.65     42.76 o
  -1   2  15     4400.07     4559.92    162.57 o
   0   2  15      827.32      836.70     33.63 o
   1   2  15     4410.95     4450.63     96.55 o
   2   2  15      769.49      759.31     26.47 o
   3   2  15      424.91      419.98     18.80 o
   4   2  15      601.15      604.20     22.77 o
   5   2  15      252.06      274.62     15.09 o
   6   2  15     1134.24     1119.78     31.03 o
   7   2  15      734.99      729.42     21.36 o
  -6   3  15      729.86      708.69     36.92 o
  -5   3  15     1627.90     1591.05     67.02 o
  -4   3  15     1375.85     1342.37     39.96 o
  -3   3  15     2749.85     2838.00     63.07 o
  -2   3  15      961.38      994.25     28.66 o
  -1   3  15     1633.54     1682.99     38.74 o
   0   3  15      571.40      561.88     20.54 o
   1   3  15     1760.54     1820.68     54.99 o
   2   3  15      925.81      931.77     36.17 o
   3   3  15     2668.68     2734.56     78.88 o
   4   3  15     1343.61     1293.78     36.97 o
   5   3  15     1596.28     1612.86     41.31 o
   6   3  15      750.33      712.75     22.63 o
   7   3  15      191.70      189.52     10.93 o
  -6   4  15      281.37      265.64     24.47 o
  -5   4  15      441.99      463.50     16.33 o
  -4   4  15     2920.45     2959.21     82.36 o
  -3   4  15     1229.73     1312.09     43.50 o
  -2   4  15     2143.71     2198.53     49.84 o
  -1   4  15     1094.03     1125.53     30.70 o
   0   4  15      639.37      663.46     22.03 o
   1   4  15     1069.38     1095.55     30.94 o
   2   4  15     2036.31     2080.22     62.39 o
   3   4  15     1204.82     1286.72     42.67 o
   4   4  15     3040.19     3071.36     95.89 o
   5   4  15      461.25      457.39     20.91 o
   6   4  15      304.61      300.54     19.54 o
  -5   5  15      946.33      908.88     46.82 o
  -4   5  15      544.72      589.09     25.19 o
  -3   5  15      536.14      585.32     24.53 o
  -2   5  15      903.26      915.53     33.62 o
  -1   5  15     1007.66     1019.18     36.34 o
   0   5  15     1024.78     1069.99     37.40 o
   1   5  15     1030.85     1080.68     28.60 o
   2   5  15      936.35      953.36     26.28 o
   3   5  15      531.29      550.35     19.67 o
   4   5  15      582.03      578.88     19.13 o
   5   5  15      981.38      969.22     29.53 o
  -5   6  15      293.45      273.68     21.43 o
  -4   6  15      156.69      162.77     10.96 o
  -3   6  15       93.42       91.55     21.74 o
  -2   6  15       46.64       49.21      7.18 o
  -1   6  15     1009.72     1036.65     35.58 o
   0   6  15      617.20      666.53     26.02 o
   1   6  15     1082.87     1109.78     36.58 o
   2   6  15       78.30       77.84      8.53 o
   3   6  15      100.99      102.06     16.05 o
   4   6  15      146.24      139.23      9.69 o
  -3   7  15      224.84      233.34     11.43 o
  -2   7  15      140.93      130.06      9.92 o
  -1   7  15      349.98      326.85     13.21 o
   0   7  15      222.49      247.58     12.00 o
   1   7  15      348.59      332.45     13.28 o
   2   7  15      124.30      125.66     11.05 o
   3   7  15      193.48      195.81     20.64 o
  -1   8  15       55.12       69.28      7.99 o
   0   8  15      257.05      287.06     13.78 o
   1   8  15       67.60       84.80      7.63 o
   0   0  16     5198.84     5276.25    191.64 o
   1   0  16        1.41       10.96      6.90 o
   2   0  16      582.82      604.63     27.39 o
   3   0  16      275.73      292.45     19.23 o
   4   0  16      419.40      426.88     22.31 o
   5   0  16      513.63      480.74     32.19 o
   6   0  16      911.99      892.10     26.98 o
   7   0  16       80.15       65.21     10.99 o
  -6   1  16        8.50        6.90      5.72 o
  -5   1  16      348.97      347.71     25.62 o
  -4   1  16     1595.53     1640.84     71.64 o
  -3   1  16      156.06      165.37     20.35 o
  -2   1  16      964.52      994.03     37.14 o
  -1   1  16     1438.66     1472.80     48.71 o
   0   1  16       15.31       19.26      8.59 o
   1   1  16     1470.29     1473.79     48.61 o
   2   1  16      999.39     1023.29     38.07 o
   3   1  16      137.05      160.97     12.97 o
   4   1  16     1627.96     1673.50     43.85 o
   5   1  16      357.78      361.56     17.03 o
   6   1  16       18.99       16.74      5.94 o
   7   1  16      191.36      160.32     15.56 o
  -6   2  16      365.25      355.39     25.82 o
  -5   2  16      335.24      326.78     21.96 o
  -4   2  16      323.11      347.48     25.23 o
  -3   2  16     1873.80     1953.96     81.40 o
  -2   2  16      228.76      222.91     21.84 o
  -1   2  16      466.61      491.44     30.56 o
   0   2  16      304.40      317.06     19.58 o
   1   2  16      386.16      408.14     18.79 o
   2   2  16      214.37      225.63     13.85 o
   3   2  16     1953.48     2032.83     50.45 o
   4   2  16      360.79      367.22     17.80 o
   5   2  16      362.18      355.18     16.26 o
   6   2  16      351.38      355.14     15.12 o
  -6   3  16      254.64      254.17     17.42 o
  -5   3  16     1465.38     1489.07     64.72 o
  -4   3  16      563.26      532.10     20.77 o
  -3   3  16     1047.30     1046.03     29.28 o
  -2   3  16      499.60      533.50     25.38 o
  -1   3  16      205.58      198.87     12.10 o
   0   3  16     2018.62     2081.45     62.01 o
   1   3  16      249.09      264.15     17.70 o
   2   3  16      566.92      613.14     26.85 o
   3   3  16     1058.18     1075.45     38.41 o
   4   3  16      592.01      596.90     21.52 o
   5   3  16     1414.40     1451.07     37.55 o
   6   3  16      239.91      232.46     11.40 o
  -5   4  16      326.55      256.41     19.26 o
  -4   4  16      919.39      945.05     33.75 o
  -3   4  16      120.45      129.99     12.23 o
  -2   4  16      284.20      289.41     17.30 o
  -1   4  16       99.87      119.04      9.34 o
   0   4  16      928.89      956.40     27.46 o
   1   4  16      147.45      155.52     12.99 o
   2   4  16      271.35      285.23     17.52 o
   3   4  16      153.95      152.87     12.62 o
   4   4  16     1018.65     1044.69     57.05 o
   5   4  16      349.98      328.80     15.79 o
   6   4  16     1273.16     1199.75     49.31 o
  -5   5  16      125.16      140.47     17.58 o
  -4   5  16      526.51      536.31     21.27 o
  -3   5  16      346.63      339.48     17.66 o
  -2   5  16     1069.51     1105.04     37.16 o
  -1   5  16      137.59      135.10     12.22 o
   0   5  16      101.57      109.76     11.39 o
   1   5  16      148.53      143.88     13.17 o
   2   5  16     1088.13     1108.08     49.51 o
   3   5  16      356.58      345.28     14.23 o
   4   5  16      489.62      475.68     18.54 o
   5   5  16      114.89      110.33      7.57 o
  -4   6  16      154.95      164.14     10.57 o
  -3   6  16      914.85      941.85     30.24 o
  -2   6  16     1238.28     1211.90     31.42 o
  -1   6  16      145.83      148.04     16.59 o
   0   6  16      942.17     1020.05     33.53 o
   1   6  16      158.50      172.10     10.75 o
   2   6  16     1143.51     1110.96     30.46 o
   3   6  16      992.83      944.39     31.53 o
  -2   7  16      121.28      122.87      8.30 o
  -1   7  16     1783.20     1777.94     40.20 o
   0   7  16       19.97       15.49      4.78 o
   1   7  16     1710.77     1677.12     65.36 o
   2   7  16      107.50       83.46     14.58 o
   1   0  17        0.93       14.61      6.89 o
   2   0  17     2310.67     2497.18     72.35 o
   3   0  17      252.48      272.37     17.75 o
   4   0  17      915.43      948.69     34.91 o
   5   0  17      556.51      569.84     23.97 o
   6   0  17        1.99       -0.11      4.60 o
  -6   1  17     1354.50     1332.18     43.28 o
  -5   1  17      117.44      123.53     15.32 o
  -4   1  17     1089.97     1129.97     50.95 o
  -3   1  17      836.34      885.77     46.19 o
  -2   1  17      640.84      670.44     29.27 o
  -1   1  17      696.59      718.40     30.48 o
   0   1  17     2158.64     2217.63     65.79 o
   1   1  17      695.27      728.86     30.34 o
   2   1  17      632.48      716.29     29.76 o
   3   1  17      820.88      879.48     28.33 o
   4   1  17     1018.07     1018.60     30.96 o
   5   1  17       98.74      102.41      9.32 o
   6   1  17     1338.33     1346.39     33.22 o
  -6   2  17       28.74       28.26      9.32 o
  -5   2  17     1957.74     1798.48     68.29 o
  -4   2  17      435.48      426.77     26.35 o
  -3   2  17      108.39      132.04     17.10 o
  -2   2  17      142.87      157.41     18.82 o
  -1   2  17     1651.53     1691.66     73.13 o
   0   2  17      303.54      313.80     25.50 o
   1   2  17     1662.69     1733.34     44.89 o
   2   2  17      148.80      156.38     12.26 o
   3   2  17      108.64      120.62     11.18 o
   4   2  17      435.97      454.97     18.79 o
   5   2  17     1853.01     1897.08     44.94 o
   6   2  17       26.76       29.88      5.24 o
  -5   3  17      134.38      131.77     15.59 o
  -3   3  17     1283.60     1390.37     55.11 o
  -2   3  17      106.79      120.47     12.26 o
  -1   3  17      115.03      124.31     15.43 o
   0   3  17       75.86       83.93     10.60 o
   1   3  17      118.82      149.73     13.74 o
   2   3  17      125.20      137.63     12.65 o
   3   3  17     1240.28     1334.10     44.02 o
   4   3  17      997.87     1028.93     29.28 o
   5   3  17      117.84      124.16      8.60 o
  -4   4  17     1894.62     1901.60     43.67 o
  -3   4  17      149.41      162.11     20.27 o
  -2   4  17     1832.82     1850.58     55.14 o
  -1   4  17      469.93      485.97     16.68 o
   0   4  17      622.49      645.89     25.31 o
   1   4  17      437.06      454.46     21.64 o
   2   4  17     1729.63     1845.73     64.47 o
   3   4  17      174.38      198.73     13.12 o
   4   4  17     1875.20     1918.33     53.23 o
   5   4  17      222.04      228.11     11.73 o
  -4   5  17      439.70      449.08     18.32 o
  -3   5  17      611.98      687.61     32.54 o
  -2   5  17      186.36      198.81     12.83 o
  -1   5  17      126.78      139.36     12.45 o
   0   5  17     1465.87     1468.90     45.09 o
   1   5  17      147.35      157.08     20.08 o
   2   5  17      181.46      191.84     20.68 o
   3   5  17      625.97      621.14     25.56 o
   4   5  17      430.22      466.22     25.56 o
  -3   6  17       49.18       49.14      6.87 o
  -2   6  17      321.75      308.24     12.54 o
  -1   6  17      763.37      756.49     22.25 o
   0   6  17       59.07       61.83      7.09 o
   1   6  17      741.34      729.44     21.80 o
   2   6  17      314.98      303.15     15.80 o
   0   0  18     1117.60     1157.61     57.73 o
   1   0  18      825.86      898.89     34.18 o
   2   0  18     1410.08     1510.72     48.72 o
   3   0  18       11.58       23.30      7.30 o
   4   0  18      417.66      422.85     20.74 o
   5   0  18      126.50      127.90     10.66 o
  -5   1  18      827.51      842.81     38.01 o
  -4   1  18      647.82      645.51     33.60 o
  -3   1  18       64.89       75.92     12.91 o
  -2   1  18     1594.46     1720.43     52.96 o
  -1   1  18      259.04      256.01     17.86 o
   0   1  18      688.94      703.87     29.23 o
   1   1  18      274.28      279.54     18.49 o
   2   1  18     1566.09     1693.31     53.08 o
   3   1  18       43.41       48.02      8.23 o
   4   1  18      587.41      600.20     20.53 o
   5   1  18      858.35      852.81     24.25 o
  -5   2  18      765.05      761.54     38.18 o
  -4   2  18      563.84      602.60     29.27 o
  -3   2  18     2233.71     2409.96     89.87 o
  -2   2  18      321.64      352.33     24.66 o
  -1   2  18      925.98      959.99     47.78 o
   0   2  18      468.48      503.17     24.01 o
   1   2  18      946.66     1008.47     30.21 o
   2   2  18      250.97      262.74     14.95 o
   3   2  18     2290.24     2357.73     55.38 o
   4   2  18      575.72      574.04     20.01 o
   5   2  18      738.98      717.99     21.28 o
  -3   3  18        9.86        6.59      4.56 o
  -2   3  18      928.23      885.70     31.22 o
  -1   3  18     1044.72     1098.36     36.80 o
   0   3  18      100.38      106.19     11.95 o
   1   3  18      996.76     1062.69     37.02 o
   2   3  18      935.21      940.22     33.17 o
   3   3  18        2.67        8.64      5.49 o
   4   3  18      684.25      695.56     21.29 o
   5   3  18      930.28      891.60     28.41 o
  -4   4  18       24.76       22.45     10.49 o
  -3   4  18      730.69      714.64     39.88 o
  -2   4  18     1152.37     1183.21     57.38 o
  -1   4  18       29.58       46.91     15.38 o
   0   4  18     4818.67     4986.01    123.09 o
   1   4  18       31.86       36.73      7.16 o
   2   4  18     1122.78     1159.29     36.42 o
   3   4  18      755.56      756.87     25.82 o
   4   4  18       19.37       24.25      7.97 o
  -3   5  18      369.46      358.68     21.04 o
  -2   5  18      824.28      800.16     27.50 o
  -1   5  18      262.63      274.77     14.35 o
   0   5  18       87.17       99.02     16.11 o
   1   5  18      262.80      276.23     23.12 o
   2   5  18      825.05      819.47     30.11 o
   3   5  18      357.41      359.57     20.83 o
  -1   6  18      793.42      773.21     36.88 o
   0   6  18      171.59      154.97     11.32 o
   1   6  18      801.67      791.72     27.51 o
   1   0  19      413.94      445.08     21.68 o
   2   0  19     1034.30     1073.58     36.81 o
   3   0  19     1180.84     1170.23     38.18 o
   4   0  19      747.97      779.72     27.43 o
   5   0  19      730.75      688.10     31.61 o
  -4   1  19      449.01      456.42     25.09 o
  -3   1  19      581.39      560.48     23.29 o
  -2   1  19      192.87      208.28     15.24 o
  -1   1  19      978.37     1052.29     36.55 o
   0   1  19      870.70      929.88     33.75 o
   1   1  19      986.47     1019.93     36.07 o
   2   1  19      207.51      241.62     16.23 o
   3   1  19      577.15      604.99     24.36 o
   4   1  19      458.29      447.08     16.36 o
   5   1  19      786.15      782.38     36.23 o
  -4   2  19      215.40      172.73     12.16 o
  -3   2  19       66.12       71.22     10.80 o
  -2   2  19      742.56      762.76     37.28 o
  -1   2  19      780.53      778.91     38.46 o
   0   2  19     2231.27     2333.58     65.57 o
   1   2  19      760.73      777.94     24.92 o
   2   2  19      722.16      762.20     23.85 o
   3   2  19       55.51       55.76      7.15 o
   4   2  19      186.27      207.87     11.97 o
  -2   3  19      757.73      721.36     25.09 o
  -1   3  19       63.66       69.54      8.65 o
   0   3  19      134.56      152.11     12.27 o
   1   3  19       95.02      108.48     10.77 o
   2   3  19      774.40      822.74     28.37 o
   3   3  19       68.27       70.82      7.31 o
   4   3  19      556.69      560.73     20.58 o
  -3   4  19      624.41      583.92     32.14 o
  -2   4  19      256.02      246.67     20.53 o
  -1   4  19       88.03      101.79     16.48 o
   0   4  19      210.79      189.62     19.15 o
   1   4  19       77.63       76.81     15.07 o
   2   4  19      229.93      209.36     18.64 o
   3   4  19      649.99      595.18     41.80 o
  -2   5  19      108.23      126.95     15.20 o
  -1   5  19      457.01      467.96     27.30 o
   0   5  19      490.77      472.23     28.13 o
   1   5  19      469.25      486.21     20.55 o
   0   0  20      204.94      230.67     21.63 o
   1   0  20      165.62      203.10     14.39 o
   2   0  20      207.88      221.62     14.44 o
   3   0  20      259.63      267.08     14.87 o
   4   0  20      269.41      259.92     17.73 o
  -3   1  20      938.41      971.74     31.38 o
  -2   1  20      200.24      216.54     14.19 o
  -1   1  20      342.60      363.62     18.66 o
   0   1  20      277.34      297.47     16.39 o
   1   1  20      395.18      404.60     19.37 o
   2   1  20      209.89      253.22     14.60 o
   3   1  20     1023.96     1039.61     32.73 o
   4   1  20      297.29      262.08     17.69 o
  -3   2  20      557.54      506.98     23.40 o
  -2   2  20     1512.51     1503.21     57.60 o
  -1   2  20       55.74       71.98     11.30 o
   0   2  20      134.03      163.78     12.71 o
   1   2  20       53.12       56.30      7.47 o
   2   2  20     1544.02     1486.62     36.30 o
   3   2  20      544.57      542.83     17.01 o
  -1   3  20     1220.88     1143.82     47.16 o
   0   3  20     1772.96     1717.55     47.76 o
   1   3  20     1222.90     1217.77     56.44 o
   2   3  20      321.79      340.54     15.44 o
   3   3  20      788.07      759.14     32.50 o
  -1   4  20     1337.83     1268.29     55.16 o
   0   4  20      972.34      992.92     45.24 o
   1   4  20     1317.20     1305.54     54.39 o
   1   0  21      288.38      286.48     15.02 o
   2   0  21        3.18        2.51      4.75 o
  -2   1  21     1070.41     1030.62     42.21 o
  -1   1  21      706.10      734.98     33.06 o
   0   1  21       89.05       97.78      9.69 o
   1   1  21      622.42      657.37     24.31 o
   2   1  21      989.53     1012.46     31.56 o
  -1   2  21       97.97       85.70     10.65 o
   0   2  21     1749.91     1793.84     66.91 o
   1   2  21       99.23       82.78     10.96 o
 
